# Supplementary material for: 4-Chloro-N-(2,6-dichloro­phen­yl)benzamide
Source: Acta Crystallogr Sect E Struct Rep Online. 2009 Jun 20;65(Pt 7):o1637–8. doi: 10.1107/S160053680902265X (PMC2969447; doi:10.1107/S160053680902265X)
Supplement: Supplementary file 2 [file e-65-o1637-Isup2.hkl]

#
# h,k,l, Fc-squared, Fo-squared, sigma(Fo-squared) and status flag
#
data_I
_shelx_title 'B50'
_shelx_refln_list_code          4
_shelx_F_calc_maximum      500.25
_exptl_crystal_F_000      2432.00
_reflns_d_resolution_high  0.8180
 
loop_
 _symmetry_equiv_pos_as_xyz
 'x, y, z'
 '-x, y+1/2, -z+1/2'
 '-x, -y, -z'
 'x, -y-1/2, z-1/2'
 
_cell_length_a    16.9411
_cell_length_b    16.3246
_cell_length_c    19.5505
_cell_angle_alpha  90.000
_cell_angle_beta   95.368
_cell_angle_gamma  90.000
 
_shelx_F_squared_multiplier     1.000
 
loop_
 _refln_index_h
 _refln_index_k
 _refln_index_l
 _refln_F_squared_calc
 _refln_F_squared_meas
 _refln_F_squared_sigma
 _refln_observed_status
   2   0   0    34937.18    34599.46   1321.36 o
   3   0   0     1284.42     1400.78     48.16 o
   4   0   0    42407.45    44517.57    243.60 o
   5   0   0    61326.42    63433.90    207.57 o
   6   0   0    26963.57    28829.04    118.94 o
   7   0   0    16137.50    17089.35     84.39 o
   8   0   0     9440.13    10155.59     77.22 o
   9   0   0       92.74       78.48     19.05 o
  10   0   0     1108.86      990.01     30.22 o
  11   0   0     6049.19     5912.77     48.81 o
  12   0   0      110.89      134.50     20.50 o
  13   0   0      513.33      537.10     30.92 o
  14   0   0      747.74      670.46     38.40 o
  15   0   0     2264.52     2242.97     58.95 o
  16   0   0       75.20      123.74     37.57 o
  17   0   0        2.36       14.78     63.27 o
  18   0   0       74.94       39.33     60.39 o
  19   0   0       89.77      123.23     54.66 o
  20   0   0       26.32       99.76     67.82 o
   2   1   0     1187.09      421.66   3223.55 o
   3   1   0    13040.45    13250.11     72.79 o
   4   1   0     6871.52     6849.96     34.10 o
   5   1   0    42840.84    43180.16     99.44 o
   6   1   0    20099.21    20672.43     79.85 o
   7   1   0     1263.62     1387.68     17.94 o
   8   1   0     1477.84     1691.55     20.39 o
   9   1   0       16.59        0.43     11.02 o
  10   1   0    10779.37    10668.32     53.38 o
  11   1   0      271.72      301.58     17.57 o
  12   1   0       88.86       67.26     15.75 o
  13   1   0      483.08      459.84     22.45 o
  14   1   0     1121.61     1148.64     28.47 o
  15   1   0       33.32       57.62     23.12 o
  16   1   0       89.31       81.84     26.17 o
  17   1   0       35.66       40.05     37.17 o
  18   1   0       28.50       47.53     37.27 o
  19   1   0      139.23      199.62     47.41 o
  20   1   0        6.55       80.15     52.38 o
   0   2   0    37461.57    35654.92    199.43 o
   1   2   0       77.62      102.03   1642.82 o
   2   2   0      712.36     1062.41     17.34 o
   3   2   0     2568.74     2592.49     20.52 o
   4   2   0    28759.25    29609.95    122.86 o
   5   2   0      382.07      398.21     12.13 o
   6   2   0     3805.89     3859.88     26.57 o
   7   2   0      286.24      286.42     14.58 o
   8   2   0     5560.37     6183.28     37.19 o
   9   2   0      268.83      312.64     12.70 o
  10   2   0      668.83      597.25     16.30 o
  11   2   0      202.86      192.62     13.18 o
  12   2   0       32.93       32.80     12.74 o
  13   2   0     1229.02     1113.02     26.90 o
  14   2   0       18.32       60.55     21.52 o
  15   2   0        0.02      -10.42     22.54 o
  16   2   0       72.49       57.64     26.89 o
  17   2   0       48.82       56.58     35.14 o
  18   2   0       48.57       68.50     37.15 o
  19   2   0        2.11       12.12     43.81 o
  20   2   0       48.31       82.36     47.29 o
   1   3   0      904.92      969.35     14.53 o
   2   3   0     1256.84     1253.10     17.07 o
   3   3   0    26906.17    28138.81    128.37 o
   4   3   0    11403.79    11579.78     51.47 o
   5   3   0        7.48        3.68      8.47 o
   6   3   0      118.39      109.83     10.47 o
   7   3   0     3166.47     3435.17     24.99 o
   8   3   0     4150.45     4755.31     31.92 o
   9   3   0     2308.65     2493.28     25.78 o
  10   3   0     3126.08     3056.37     25.98 o
  11   3   0     2307.41     2312.94     21.97 o
  12   3   0       40.97       25.61     15.33 o
  13   3   0      114.55      106.20     17.56 o
  14   3   0       76.95       40.79     20.50 o
  15   3   0      380.57      377.11     27.19 o
  16   3   0       38.00       13.21     28.56 o
  17   3   0      145.42      167.37     31.94 o
  18   3   0       98.87      103.45     38.93 o
  19   3   0       72.65       93.26     40.50 o
  20   3   0       42.02       37.52     48.32 o
   0   4   0    39012.56    41575.00    118.28 o
   1   4   0      406.23      431.01     13.18 o
   2   4   0   110497.70   112050.07    599.41 o
   3   4   0     1301.10     1355.98     17.01 o
   4   4   0    48868.53    49556.89    203.66 o
   5   4   0     1812.35     1878.45     20.47 o
   6   4   0        5.42        6.75     10.70 o
   7   4   0     1590.64     1777.29     20.11 o
   8   4   0      312.07      275.59     12.63 o
   9   4   0     4186.26     3805.22     25.97 o
  10   4   0     1138.17     1173.71     18.53 o
  11   4   0       85.74      101.50     12.48 o
  12   4   0     1080.44     1007.84     19.02 o
  13   4   0        8.50       13.30     11.30 o
  14   4   0       22.43       15.30     17.10 o
  15   4   0      906.40      940.44     24.85 o
  16   4   0        9.97       36.98     26.33 o
  17   4   0      103.50       56.29     32.46 o
  18   4   0       36.62       25.81     34.07 o
  19   4   0      126.62       93.59     40.46 o
  20   4   0        6.45       -3.00     43.83 o
   1   5   0     3523.71     3663.82     24.50 o
   2   5   0      615.12      537.13     15.62 o
   3   5   0    13037.19    12594.33     44.48 o
   4   5   0      704.81      636.06     16.09 o
   5   5   0    14765.40    15300.81     61.02 o
   6   5   0      380.66      325.80     12.93 o
   7   5   0     4511.60     4601.98     33.83 o
   8   5   0     1112.77     1103.23     20.23 o
   9   5   0     1863.99     1693.82     20.20 o
  10   5   0      114.06       83.52     12.01 o
  11   5   0      467.37      384.27     14.77 o
  12   5   0      253.10      263.24     19.57 o
  13   5   0      159.36      137.78     14.48 o
  14   5   0     1529.57     1435.51     23.26 o
  15   5   0      122.34      154.35     18.41 o
  16   5   0     1107.90     1024.82     37.15 o
  17   5   0        0.44        9.69     34.55 o
  18   5   0      385.85      438.79     42.79 o
  19   5   0      170.83      226.72     43.21 o
   0   6   0    18991.64    20158.36     98.83 o
   1   6   0     5108.61     4890.82     39.19 o
   2   6   0    13344.70    13585.07     75.31 o
   3   6   0     6369.49     6617.36     35.48 o
   4   6   0    15151.94    16213.47     79.34 o
   5   6   0     7371.65     7969.44     39.06 o
   6   6   0    15318.02    16314.41     66.36 o
   7   6   0     1531.28     1538.24     22.26 o
   8   6   0     2654.42     2635.45     27.50 o
   9   6   0     1031.47      979.06     19.04 o
  10   6   0       57.84       40.99     15.09 o
  11   6   0     3272.31     3283.03     36.93 o
  12   6   0     4587.43     4822.86     48.41 o
  13   6   0      495.66      546.04     29.06 o
  14   6   0      115.42      103.69     21.41 o
  15   6   0      444.44      440.43     24.98 o
  16   6   0      159.25      236.19     38.88 o
  17   6   0        9.37        1.88     37.27 o
  18   6   0        1.91       18.59     36.19 o
  19   6   0       64.21       86.32     42.52 o
   1   7   0     6430.16     6813.72     37.22 o
   2   7   0     5520.28     5924.47     37.72 o
   3   7   0     6260.85     6239.19     40.49 o
   4   7   0        0.28        4.16     10.49 o
   5   7   0      839.83      722.18     15.26 o
   6   7   0      890.87      958.92     18.89 o
   7   7   0      661.50      647.50     17.30 o
   8   7   0       92.07      135.27     15.53 o
   9   7   0        5.72        1.23     14.80 o
  10   7   0      370.43      351.99     15.55 o
  11   7   0      486.94      508.86     20.70 o
  12   7   0      121.19      108.97     20.22 o
  13   7   0       62.08       47.31     26.22 o
  14   7   0       12.96       14.88     26.85 o
  15   7   0        0.28       17.73     25.02 o
  16   7   0      497.82      484.87     42.24 o
  17   7   0      259.17      249.22     42.38 o
  18   7   0        9.19       19.63     41.07 o
  19   7   0       32.90       54.44     41.36 o
   0   8   0    15624.94    17935.96    119.92 o
   1   8   0     1322.83     1309.57     20.25 o
   2   8   0      142.97       94.47     13.75 o
   3   8   0       15.04       28.27     13.02 o
   4   8   0     1522.43     1345.78     20.62 o
   5   8   0     2155.24     2212.33     21.34 o
   6   8   0      499.34      506.33     15.19 o
   7   8   0      296.18      286.68     14.87 o
   8   8   0     3648.59     3678.66     31.18 o
   9   8   0       12.28        3.09     18.27 o
  10   8   0       77.02       61.06     22.20 o
  11   8   0       83.30      106.91     24.35 o
  12   8   0      446.72      440.00     28.38 o
  13   8   0      173.38      165.90     15.85 o
  14   8   0        3.12        7.10     17.41 o
  15   8   0       12.43       11.54     34.86 o
  16   8   0       47.60       64.60     35.71 o
  17   8   0        0.04       13.90     37.13 o
  18   8   0       90.15      129.04     39.62 o
   1   9   0     8304.15     8393.09     44.60 o
   2   9   0       70.54       46.70     14.50 o
   3   9   0       12.02       22.76     13.57 o
   4   9   0       56.78       63.19     13.25 o
   5   9   0     9046.32     9827.11     47.01 o
   6   9   0       44.88       47.83     13.94 o
   7   9   0     1833.70     1597.10     18.95 o
   8   9   0       89.84       98.62     16.76 o
   9   9   0       11.29       12.45     20.89 o
  10   9   0      106.82       99.38     24.61 o
  11   9   0      961.96      932.83     33.48 o
  12   9   0       70.82       67.65     29.78 o
  13   9   0       93.55       71.36     27.16 o
  14   9   0        0.03       -1.80     27.92 o
  15   9   0        0.85        0.90     33.03 o
  16   9   0      223.16      273.03     35.01 o
  17   9   0       11.10       15.65     38.53 o
  18   9   0      469.02      635.15     46.97 o
   0  10   0     3475.01     3335.11     40.56 o
   1  10   0     2585.74     2497.84     25.41 o
   2  10   0       28.79       38.49     14.71 o
   3  10   0     2071.23     1973.96     25.00 o
   4  10   0     2098.88     2016.99     24.66 o
   5  10   0     1320.47     1304.77     22.83 o
   6  10   0        4.01       -0.45     15.92 o
   7  10   0       45.32       49.76     17.52 o
   8  10   0      283.89      257.62     18.28 o
   9  10   0     1045.09      904.25     24.88 o
  10  10   0      349.52      333.02     28.08 o
  11  10   0      295.33      287.59     27.42 o
  12  10   0      464.36      482.68     32.84 o
  13  10   0       22.81       19.84     27.03 o
  14  10   0      223.08      250.71     30.60 o
  15  10   0       41.61       17.92     33.39 o
  16  10   0       67.11      142.14     40.31 o
  17  10   0       69.57       93.22     40.45 o
   1  11   0       10.88       14.07     10.94 o
   2  11   0       23.88       39.82     14.27 o
   3  11   0       10.69       17.03     15.06 o
   4  11   0     1132.75     1124.41     21.99 o
   5  11   0     4285.36     4197.81     39.29 o
   6  11   0      808.64      803.50     24.91 o
   7  11   0      586.04      578.86     25.16 o
   8  11   0        3.20       10.48     23.50 o
   9  11   0       62.17       65.75     16.53 o
  10  11   0      419.71      387.14     17.99 o
  11  11   0       28.43        6.68     26.11 o
  12  11   0       31.34       32.49     30.50 o
  13  11   0       90.21      114.72     31.74 o
  14  11   0      126.14      119.90     30.13 o
  15  11   0        1.28        6.50     30.74 o
  16  11   0       44.19       29.40     35.65 o
  17  11   0        0.83       13.17     40.68 o
   0  12   0      215.55      206.25     23.24 o
   1  12   0      637.61      547.44     16.93 o
   2  12   0       85.32       55.85     18.00 o
   3  12   0      531.08      591.10     23.11 o
   4  12   0      789.84      723.86     24.93 o
   5  12   0      488.96      452.98     18.99 o
   6  12   0      139.91      114.59     14.23 o
   7  12   0       33.15       19.81     20.77 o
   8  12   0       72.36       68.00     23.57 o
   9  12   0       18.71       10.48     22.55 o
  10  12   0       18.64       18.51     21.51 o
  11  12   0        0.84        9.80     26.45 o
  12  12   0       27.16       21.68     29.43 o
  13  12   0        6.59       33.59     32.01 o
  14  12   0       58.83       89.75     31.42 o
  15  12   0        0.48        1.00     37.32 o
  16  12   0        5.97       41.63     37.10 o
   1  13   0      108.90      114.37     15.22 o
   2  13   0      313.66      365.06     24.01 o
   3  13   0      810.41      915.83     26.08 o
   4  13   0      508.93      486.68     24.60 o
   5  13   0       19.76       30.66     16.16 o
   6  13   0      952.56      876.41     22.50 o
   7  13   0      236.27      248.69     22.64 o
   8  13   0       27.09       52.47     25.05 o
   9  13   0        0.01       14.26     24.20 o
  10  13   0       48.04       55.14     25.68 o
  11  13   0      131.12      118.56     33.61 o
  12  13   0       10.15       24.98     30.76 o
  13  13   0        2.39       12.10     33.49 o
  14  13   0       80.99       83.81     34.85 o
  15  13   0       15.36       23.25     36.20 o
   0  14   0     2148.93     2057.76     46.32 o
   1  14   0       62.02       38.11     14.15 o
   2  14   0       12.11        1.24     21.74 o
   3  14   0      256.97      222.43     22.72 o
   4  14   0       14.60       14.22     19.86 o
   5  14   0      167.47      194.04     18.60 o
   6  14   0      219.25      223.22     17.79 o
   7  14   0      143.37      128.72     24.71 o
   8  14   0      155.29      175.79     25.68 o
   9  14   0      668.88      565.99     31.85 o
  10  14   0       66.66       67.50     28.94 o
  11  14   0      107.27       88.42     33.45 o
  12  14   0        2.14       12.52     35.61 o
  13  14   0      202.39      300.80     41.57 o
  14  14   0       38.44       17.35     41.26 o
   1  15   0        8.99       30.94     17.35 o
   2  15   0        0.04      -13.07     22.40 o
   3  15   0       47.48       51.50     20.26 o
   4  15   0      206.29      203.64     20.83 o
   5  15   0        6.09       18.81     19.89 o
   6  15   0      293.25      265.76     27.88 o
   7  15   0      431.68      415.72     30.61 o
   8  15   0      409.07      310.91     28.63 o
   9  15   0        8.92       17.01     29.58 o
  10  15   0        4.03       21.23     31.62 o
  11  15   0      122.32      134.29     35.50 o
  12  15   0       64.60       70.29     37.55 o
  13  15   0        1.14       -4.15     37.54 o
   0  16   0       49.73       68.39     22.84 o
   1  16   0       81.34       83.64     23.33 o
   2  16   0       20.92       53.14     23.15 o
   3  16   0       40.20       64.18     26.93 o
   4  16   0       17.15       22.71     24.58 o
   5  16   0        1.66        9.01     24.92 o
   6  16   0        8.69       32.65     25.51 o
   7  16   0       15.12       26.62     27.58 o
   8  16   0       61.81       95.47     28.50 o
   9  16   0      274.47      253.34     34.64 o
  10  16   0       52.46       94.08     33.59 o
  11  16   0       29.24      110.18     34.58 o
  12  16   0        0.23       37.17     38.99 o
   1  17   0        0.16        6.46     24.72 o
   2  17   0      105.83      125.66     26.67 o
   3  17   0        2.35       19.49     27.33 o
   4  17   0        4.28        7.67     26.51 o
   5  17   0       27.75       67.23     29.20 o
   6  17   0      117.13      108.28     30.97 o
   7  17   0       18.39       13.99     31.11 o
   8  17   0       64.28       47.62     31.99 o
   9  17   0        2.23       25.05     37.42 o
  10  17   0      128.44      169.65     36.72 o
   0  18   0       98.86       74.17     56.19 o
   1  18   0       19.45       41.90     43.23 o
   2  18   0       36.33       49.81     36.08 o
   3  18   0       24.82       48.07     36.84 o
   4  18   0      168.56      167.26     32.42 o
   5  18   0       14.22       63.23     32.47 o
   6  18   0       52.23       65.63     31.19 o
   7  18   0      176.27      160.94     35.73 o
   8  18   0       51.20       89.34     34.90 o
   1  19   0        2.71       27.99     44.32 o
   2  19   0        1.42        0.49     45.88 o
   3  19   0       40.78      112.65     38.10 o
   4  19   0       46.46       71.10     38.64 o
   5  19   0        0.06       18.70     40.71 o
   6  19   0        1.16       39.17     42.59 o
 -20   1   1       61.81      125.57     44.34 o
 -19   1   1       51.43       34.52     50.65 o
 -18   1   1        9.86       23.38     41.04 o
 -17   1   1        5.59       -1.33     34.09 o
 -16   1   1      102.25      108.17     27.39 o
 -15   1   1      785.36      782.28     27.59 o
 -14   1   1      138.71      126.54     22.48 o
 -13   1   1      475.50      497.17     23.06 o
 -12   1   1      533.74      563.55     19.02 o
 -11   1   1      196.23      159.34     15.10 o
 -10   1   1     5515.25     5742.98     41.19 o
  -9   1   1     8205.14     8108.38     46.93 o
  -8   1   1     6430.79     6839.71     49.96 o
  -7   1   1      336.31      326.95     13.83 o
  -6   1   1    10581.62    10277.04     42.31 o
  -5   1   1    12956.72    13362.69     45.05 o
  -4   1   1    22343.54    23076.05     66.15 o
  -3   1   1     2587.53     2476.34     17.04 o
  -2   1   1     3557.79     1257.09   2187.60 o
   2   1   1     1276.11     1310.68     36.62 o
   3   1   1       11.13       13.72      7.63 o
   4   1   1     1177.18     1184.59     14.48 o
   5   1   1    16161.37    16282.75     51.08 o
   6   1   1      795.47      631.27     13.52 o
   7   1   1      468.85      468.84     13.33 o
   8   1   1    13018.65    13812.19     56.25 o
   9   1   1        4.43        4.84     10.48 o
  10   1   1      203.89      190.52     15.72 o
  11   1   1      160.84      159.52     15.25 o
  12   1   1     1545.64     1472.09     25.07 o
  13   1   1        0.41       11.86     19.83 o
  14   1   1        0.15       12.11     20.99 o
  15   1   1        0.70       18.93     21.53 o
  16   1   1      371.49      359.58     30.71 o
  17   1   1       39.10       53.62     39.61 o
  18   1   1       12.92       33.44     39.37 o
  19   1   1       62.35      117.16     54.77 o
  20   1   1      154.80      155.95     53.38 o
 -20   2   1      224.25      176.38     49.88 o
 -19   2   1       31.12       79.36     42.05 o
 -18   2   1       39.52       66.68     37.55 o
 -17   2   1        2.20       -6.27     33.86 o
 -16   2   1       25.34       18.34     26.22 o
 -15   2   1      163.47      203.92     27.86 o
 -14   2   1     3737.39     3700.55     43.32 o
 -13   2   1      926.93      921.92     25.64 o
 -12   2   1     1751.06     1754.81     26.64 o
 -11   2   1     1474.72     1517.05     19.62 o
 -10   2   1     3216.47     3250.12     28.56 o
  -9   2   1      112.05      113.13     12.83 o
  -8   2   1      612.77      548.20     17.24 o
  -7   2   1     1389.32     1306.16     20.95 o
  -6   2   1     2652.54     2824.59     23.66 o
  -5   2   1    11423.20    12600.77     61.95 o
  -4   2   1     1249.89     1356.25     14.27 o
  -3   2   1    12540.96    12540.01     41.95 o
  -2   2   1     6948.32     7184.47     43.02 o
  -1   2   1     7583.19     7992.96   1071.96 o
   0   2   1      258.34      102.64    108.39 o
   1   2   1     7466.21     8538.14    146.48 o
   2   2   1     1234.39     1222.87     16.70 o
   3   2   1     1145.74     1251.37     13.33 o
   4   2   1     7161.32     7798.33     34.35 o
   5   2   1    13909.21    14633.82     54.70 o
   6   2   1      130.81      129.31     12.41 o
   7   2   1       80.19      135.67     11.72 o
   8   2   1     5242.34     5655.20     39.73 o
   9   2   1     2106.70     2095.36     22.06 o
  10   2   1       32.05       48.93     11.91 o
  11   2   1     1930.09     1963.98     21.11 o
  12   2   1     1217.38     1187.37     22.00 o
  13   2   1      493.47      453.84     22.51 o
  14   2   1      139.11      139.45     21.69 o
  15   2   1       67.34       73.84     22.03 o
  16   2   1       40.06       55.02     28.47 o
  17   2   1       71.85       95.07     33.87 o
  18   2   1      107.91      100.70     43.16 o
  19   2   1       57.90       76.79     46.52 o
  20   2   1        6.56      -12.51     49.01 o
 -20   3   1        0.01      -22.74     40.20 o
 -19   3   1       82.71       96.21     38.80 o
 -18   3   1       55.86       57.67     38.39 o
 -17   3   1       65.58       72.73     32.63 o
 -16   3   1       22.99       26.03     25.75 o
 -15   3   1       13.77       18.64     24.65 o
 -14   3   1        0.49       -2.10     21.40 o
 -13   3   1       45.09       31.36     15.26 o
 -12   3   1        9.80       11.21     14.35 o
 -11   3   1        0.22        1.38     12.62 o
 -10   3   1     1773.46     1862.32     23.22 o
  -9   3   1     1020.45     1016.67     20.70 o
  -8   3   1     8735.09     9147.88     47.54 o
  -7   3   1      600.34      637.57     13.61 o
  -6   3   1     4832.05     4632.93     28.43 o
  -5   3   1      407.15      475.81     14.52 o
  -4   3   1     3714.13     3787.27     27.35 o
  -3   3   1     8338.52     8595.26     45.57 o
  -2   3   1      697.41      692.22     10.93 o
  -1   3   1      834.27      882.49     12.03 o
   0   3   1    14287.46    14792.85     76.59 o
   1   3   1      305.36      292.14      9.82 o
   2   3   1    16606.41    16641.11     78.64 o
   3   3   1      140.43      178.34      9.37 o
   4   3   1      293.99      361.88     11.44 o
   5   3   1      480.28      511.94     12.21 o
   6   3   1     2415.85     2445.92     19.33 o
   7   3   1     5289.42     5545.52     34.83 o
   8   3   1     1958.75     2275.22     21.46 o
   9   3   1      208.72      198.99     13.53 o
  10   3   1       14.71       15.43     12.11 o
  11   3   1       75.31       69.53     12.10 o
  12   3   1      699.27      653.95     18.08 o
  13   3   1      318.76      297.11     14.24 o
  14   3   1       15.78        7.11     17.12 o
  15   3   1      211.06      179.45     24.14 o
  16   3   1       21.89       69.04     25.31 o
  17   3   1        9.31       22.80     30.48 o
  18   3   1        6.65       10.53     32.87 o
  19   3   1       61.26       64.70     44.51 o
  20   3   1       19.71       43.80     43.24 o
 -20   4   1       11.02       47.07     41.65 o
 -19   4   1       82.27       92.54     40.28 o
 -18   4   1        2.33       -5.76     37.35 o
 -17   4   1        1.52        4.76     35.82 o
 -16   4   1       38.51       44.92     20.01 o
 -15   4   1       12.94       43.23     18.78 o
 -14   4   1      659.13      512.73     22.53 o
 -13   4   1       20.53       13.46     18.13 o
 -12   4   1      916.02      834.99     16.50 o
 -11   4   1      134.21      150.13     14.72 o
 -10   4   1     4222.49     4244.69     27.56 o
  -9   4   1        5.54        8.13      9.29 o
  -8   4   1      441.87      498.57     16.54 o
  -7   4   1     7361.33     8181.65     44.92 o
  -6   4   1      331.82      366.11     13.88 o
  -5   4   1     7135.31     7341.44     31.79 o
  -4   4   1     9910.66    10266.34     38.58 o
  -3   4   1    20384.79    21346.23     81.46 o
  -2   4   1      106.20       89.52     10.08 o
  -1   4   1    27536.75    28343.38     91.08 o
   0   4   1       12.22       -1.16      9.86 o
   1   4   1   120303.71   123496.99    571.54 o
   2   4   1    10302.32    10759.39     52.82 o
   3   4   1     2413.40     2516.85     20.78 o
   4   4   1      498.13      543.92     12.36 o
   5   4   1       36.41       39.53     10.71 o
   6   4   1    19784.35    21338.79     70.76 o
   7   4   1     1470.46     1642.46     18.55 o
   8   4   1     2204.47     2588.03     21.91 o
   9   4   1     5077.57     5204.41     31.59 o
  10   4   1        0.84        5.68     11.45 o
  11   4   1       46.08       41.75     12.02 o
  12   4   1      112.24      105.21     15.16 o
  13   4   1     2075.96     2086.34     26.62 o
  14   4   1     1068.06     1022.80     20.02 o
  15   4   1     1204.09     1116.63     28.45 o
  16   4   1        9.27       22.16     27.50 o
  17   4   1       74.54       66.36     32.36 o
  18   4   1        5.84       -8.95     37.43 o
  19   4   1       99.08       98.82     40.06 o
  20   4   1      142.11      189.04     47.00 o
 -20   5   1       72.12      132.23     41.63 o
 -19   5   1       72.08       98.15     41.42 o
 -18   5   1       24.22       32.40     37.86 o
 -17   5   1       12.53       55.80     34.94 o
 -16   5   1      117.07      141.41     34.22 o
 -15   5   1      759.86      831.54     29.26 o
 -14   5   1        0.01       26.33     22.04 o
 -13   5   1       16.00       22.13     16.73 o
 -12   5   1        4.16       18.44     20.60 o
 -11   5   1       43.83       36.46     15.37 o
 -10   5   1       40.34       39.83     13.76 o
  -9   5   1     8071.81     8395.15     46.07 o
  -8   5   1     2386.15     2171.78     27.36 o
  -7   5   1     1939.06     1864.81     24.56 o
  -6   5   1      159.59      134.84     11.80 o
  -5   5   1     9193.27     9290.03     51.62 o
  -4   5   1     5014.31     5055.94     32.01 o
  -3   5   1      645.34      516.02     12.49 o
  -2   5   1     5013.49     4846.73     31.09 o
  -1   5   1       34.26       30.80     11.24 o
   0   5   1    13273.86    13704.62     59.99 o
   1   5   1      731.20      663.25     14.22 o
   2   5   1    11280.91    11420.35     48.50 o
   3   5   1       26.41       22.15     11.20 o
   4   5   1     5131.42     5226.10     28.53 o
   5   5   1    17240.37    18583.25     60.37 o
   6   5   1    23661.25    24814.63    112.27 o
   7   5   1      137.74      105.75     12.68 o
   8   5   1     3631.43     3451.47     27.31 o
   9   5   1      868.96      805.00     15.44 o
  10   5   1       13.47        8.36     12.07 o
  11   5   1     1866.13     1888.07     23.34 o
  12   5   1       77.31       64.68     16.29 o
  13   5   1       17.20       19.88     15.38 o
  14   5   1     1171.45     1091.73     24.85 o
  15   5   1        5.46       18.38     13.90 o
  16   5   1        4.21       45.80     32.39 o
  17   5   1        3.20        8.95     37.62 o
  18   5   1       89.14      113.08     37.65 o
  19   5   1       69.76      134.98     42.10 o
 -19   6   1        4.77       47.48     43.75 o
 -18   6   1      141.49      202.87     42.12 o
 -17   6   1       18.23       56.11     37.84 o
 -16   6   1        0.82       34.30     34.77 o
 -15   6   1        1.39       16.01     29.94 o
 -14   6   1     1539.44     1522.09     37.25 o
 -13   6   1       26.87       57.59     27.17 o
 -12   6   1      896.98      816.82     30.28 o
 -11   6   1     2565.35     2524.45     33.91 o
 -10   6   1     1662.91     1767.58     25.17 o
  -9   6   1      186.51      210.87     14.64 o
  -8   6   1       19.34        7.82     12.92 o
  -7   6   1     1632.05     1394.01     18.95 o
  -6   6   1      334.26      411.04     11.79 o
  -5   6   1     6208.17     6899.65     37.62 o
  -4   6   1       77.74       71.12     11.70 o
  -3   6   1      236.07      267.19     11.92 o
  -2   6   1     4207.21     4299.28     26.52 o
  -1   6   1    15784.42    15580.62     77.66 o
   0   6   1      128.55      144.56     12.39 o
   1   6   1    11751.84    12252.31     45.91 o
   2   6   1     1124.97     1160.37     17.35 o
   3   6   1     3084.69     3126.25     20.80 o
   4   6   1     2548.09     2701.92     24.39 o
   5   6   1     7580.84     7929.97     43.05 o
   6   6   1      249.70      264.04     13.77 o
   7   6   1      560.84      562.94     17.21 o
   8   6   1      560.91      580.27     18.05 o
   9   6   1      262.68      223.36     16.50 o
  10   6   1     1585.71     1520.18     21.17 o
  11   6   1        2.51       31.43     15.61 o
  12   6   1      281.23      289.55     21.59 o
  13   6   1     1308.51     1242.12     32.78 o
  14   6   1      189.49      231.97     24.34 o
  15   6   1        1.41       14.20     17.61 o
  16   6   1        5.74       44.59     35.51 o
  17   6   1      254.83      286.93     39.11 o
  18   6   1       87.86       80.92     40.66 o
  19   6   1       13.55       18.44     45.24 o
 -19   7   1        8.11       13.90     45.41 o
 -18   7   1        1.68        7.50     39.57 o
 -17   7   1        2.90        5.85     37.32 o
 -16   7   1      146.41      148.80     35.70 o
 -15   7   1      164.22      201.88     33.95 o
 -14   7   1       64.38       51.36     29.25 o
 -13   7   1       32.90       48.02     22.53 o
 -12   7   1      678.70      566.13     25.37 o
 -11   7   1      302.97      294.82     21.07 o
 -10   7   1      998.94      991.84     21.89 o
  -9   7   1     1366.30     1336.07     20.85 o
  -8   7   1     2395.31     2277.42     27.73 o
  -7   7   1        0.34       11.99      9.50 o
  -6   7   1      766.64      847.89     15.23 o
  -5   7   1     2174.07     2237.47     23.34 o
  -4   7   1     5219.48     5216.61     33.05 o
  -3   7   1      905.73      946.35     18.90 o
  -2   7   1     3858.41     3935.13     29.12 o
  -1   7   1     3749.21     3958.99     29.83 o
   0   7   1      253.02      215.70     13.50 o
   1   7   1     1490.45     1543.86     17.51 o
   2   7   1      649.62      701.48     16.99 o
   3   7   1      104.02      137.00     11.38 o
   4   7   1    16096.89    16304.23     55.10 o
   5   7   1      854.76      867.53     18.18 o
   6   7   1      110.37      136.47     12.93 o
   7   7   1     3599.53     3783.85     29.63 o
   8   7   1     2218.87     2233.92     27.33 o
   9   7   1      584.30      570.46     18.73 o
  10   7   1       70.23       63.90     18.09 o
  11   7   1       33.80       52.61     12.96 o
  12   7   1        9.92       23.77     24.78 o
  13   7   1       14.60       16.43     27.03 o
  14   7   1       19.65       -4.70     27.71 o
  15   7   1       51.60       53.12     26.61 o
  16   7   1       25.83       51.42     35.42 o
  17   7   1       43.92       20.50     38.15 o
  18   7   1        5.21       -2.31     40.05 o
  19   7   1       78.54       50.60     49.84 o
 -18   8   1       28.68       27.07     41.83 o
 -17   8   1       30.54       65.98     39.34 o
 -16   8   1        0.86       -5.25     33.52 o
 -15   8   1       40.34       66.02     34.34 o
 -14   8   1        1.38       18.13     21.57 o
 -13   8   1      188.83      192.99     21.92 o
 -12   8   1      638.93      607.53     23.53 o
 -11   8   1       33.93       15.27     15.38 o
 -10   8   1      660.79      671.36     18.49 o
  -9   8   1      546.33      485.71     20.60 o
  -8   8   1      453.55      415.88     15.92 o
  -7   8   1      649.37      686.69     17.53 o
  -6   8   1      131.89      128.44     10.93 o
  -5   8   1      652.60      609.82     12.94 o
  -4   8   1     4003.32     4420.38     32.64 o
  -3   8   1    11090.68    11100.86     51.39 o
  -2   8   1     3221.09     3240.43     26.83 o
  -1   8   1      610.11      506.77     16.19 o
   0   8   1     1877.03     1991.84     23.66 o
   1   8   1      531.39      560.87     14.16 o
   2   8   1     7001.49     7528.55     43.73 o
   3   8   1     2701.44     2472.95     26.10 o
   4   8   1     1368.85     1080.65     15.67 o
   5   8   1      266.67      263.59     14.57 o
   6   8   1       16.70        9.27     13.99 o
   7   8   1      206.75      185.87     14.37 o
   8   8   1     1846.33     1877.36     24.27 o
   9   8   1      331.65      319.74     17.86 o
  10   8   1      162.65      135.88     20.79 o
  11   8   1       95.20      122.05     24.47 o
  12   8   1        7.90       32.56     23.47 o
  13   8   1       46.97       55.65     27.71 o
  14   8   1      153.60      147.40     27.14 o
  15   8   1      159.84      158.85     35.10 o
  16   8   1       36.32       55.69     33.74 o
  17   8   1        4.65       18.26     38.33 o
  18   8   1       29.80       24.11     42.61 o
 -18   9   1       32.19      126.72     39.32 o
 -17   9   1      202.86      226.06     37.70 o
 -16   9   1       14.43       27.47     35.10 o
 -15   9   1       70.45      118.65     32.76 o
 -14   9   1       77.31       64.82     28.84 o
 -13   9   1      363.23      375.57     30.92 o
 -12   9   1      683.71      713.97     34.02 o
 -11   9   1      152.99      164.79     25.62 o
 -10   9   1       85.13       76.36     24.06 o
  -9   9   1      565.48      495.30     26.34 o
  -8   9   1     3438.94     3477.84     32.58 o
  -7   9   1      334.59      360.56     14.26 o
  -6   9   1      319.08      293.70     12.06 o
  -5   9   1     3025.01     2788.04     27.45 o
  -4   9   1      668.15      542.01     16.95 o
  -3   9   1     3715.60     3926.54     31.43 o
  -2   9   1      660.20      583.03     15.54 o
  -1   9   1      581.45      553.16     17.15 o
   0   9   1      344.71      349.32     17.02 o
   1   9   1     4548.77     4711.29     30.43 o
   2   9   1     3098.01     3071.88     30.08 o
   3   9   1       92.66       67.41     12.53 o
   4   9   1      969.57     1004.46     17.32 o
   5   9   1     3765.17     4107.25     33.59 o
   6   9   1     1660.44     1661.62     22.36 o
   7   9   1      142.90      142.92     12.60 o
   8   9   1       65.19       51.39     12.67 o
   9   9   1     3162.32     3167.28     38.24 o
  10   9   1      230.02      209.55     24.26 o
  11   9   1       91.50      105.64     25.28 o
  12   9   1        7.17        3.17     27.06 o
  13   9   1       25.03       24.08     25.49 o
  14   9   1       10.31       -8.26     28.29 o
  15   9   1      119.76       81.61     35.59 o
  16   9   1        2.81       18.63     34.35 o
  17   9   1        0.78       47.54     38.48 o
  18   9   1        3.05      -23.15     44.07 o
 -17  10   1       43.98       59.74     42.43 o
 -16  10   1       83.83       74.86     35.62 o
 -15  10   1        8.84        1.43     31.68 o
 -14  10   1        3.17       25.94     29.41 o
 -13  10   1        3.63        0.55     28.02 o
 -12  10   1      825.31      780.80     36.01 o
 -11  10   1       13.24       18.19     26.09 o
 -10  10   1       39.37       57.59     25.24 o
  -9  10   1       20.80        0.07     16.38 o
  -8  10   1      490.31      407.97     16.64 o
  -7  10   1        8.86       -1.59     17.40 o
  -6  10   1     2277.76     2307.46     27.30 o
  -5  10   1      109.29      138.23     15.14 o
  -4  10   1     6019.57     6284.45     37.75 o
  -3  10   1       21.27       20.44     13.58 o
  -2  10   1     5508.57     5653.95     33.37 o
  -1  10   1     5289.79     5178.76     36.33 o
   0  10   1      367.44      339.34     15.74 o
   1  10   1     3115.45     2850.03     25.01 o
   2  10   1     6983.80     7254.25     45.51 o
   3  10   1      534.46      489.65     16.57 o
   4  10   1      220.71      224.59     12.74 o
   5  10   1     2161.07     1823.27     24.62 o
   6  10   1      244.20      227.19     16.85 o
   7  10   1     1901.05     1941.40     27.90 o
   8  10   1      105.49       77.70     13.81 o
   9  10   1     2151.37     2139.59     29.36 o
  10  10   1      126.54      120.81     18.47 o
  11  10   1       61.84      123.14     26.32 o
  12  10   1       47.39       46.89     27.44 o
  13  10   1      807.89      836.54     34.45 o
  14  10   1      555.56      653.29     34.38 o
  15  10   1       19.80       21.44     32.33 o
  16  10   1       21.73       47.40     37.94 o
  17  10   1        2.42      -20.84     37.25 o
 -17  11   1        3.98       -5.09     38.60 o
 -16  11   1      101.84      135.41     38.45 o
 -15  11   1        0.48       20.56     32.78 o
 -14  11   1        6.51       25.19     31.39 o
 -13  11   1       36.59       38.09     33.18 o
 -12  11   1      346.76      322.36     32.21 o
 -11  11   1       84.12       75.41     25.28 o
 -10  11   1        4.73       -7.83     17.73 o
  -9  11   1      171.67      154.63     18.75 o
  -8  11   1     2243.98     2226.25     34.82 o
  -7  11   1     2401.05     2158.93     33.29 o
  -6  11   1     6350.77     6390.36     51.53 o
  -5  11   1      149.25      175.79     18.60 o
  -4  11   1      976.51      935.92     22.34 o
  -3  11   1     1858.46     1819.59     27.20 o
  -2  11   1     1563.63     1480.32     21.46 o
  -1  11   1     1554.51     1452.63     20.60 o
   0  11   1        1.34       10.69     12.40 o
   1  11   1     1184.25     1185.17     18.09 o
   2  11   1       65.21       69.27     14.21 o
   3  11   1      303.91      322.74     16.04 o
   4  11   1     1482.92     1605.84     25.54 o
   5  11   1      691.49      683.72     16.20 o
   6  11   1     1307.18     1341.29     27.38 o
   7  11   1       25.47        9.49     22.37 o
   8  11   1      716.17      762.94     26.74 o
   9  11   1      304.77      242.67     15.83 o
  10  11   1      475.31      400.24     22.56 o
  11  11   1       27.04        4.45     17.90 o
  12  11   1       10.90       11.71     22.41 o
  13  11   1       73.45      105.13     30.70 o
  14  11   1       11.05       26.42     30.43 o
  15  11   1       28.29       45.89     34.06 o
  16  11   1       19.84       13.92     34.45 o
  17  11   1      164.86      208.73     44.82 o
 -16  12   1        0.01        5.31     36.60 o
 -15  12   1       14.52       14.24     34.22 o
 -14  12   1       42.09       76.01     33.40 o
 -13  12   1        5.76        2.36     32.64 o
 -12  12   1        5.78       23.14     29.96 o
 -11  12   1      288.76      340.53     31.66 o
 -10  12   1      649.43      587.76     27.17 o
  -9  12   1       36.51       54.67     22.85 o
  -8  12   1     1063.51     1042.37     29.70 o
  -7  12   1      275.71      203.19     13.73 o
  -6  12   1      273.01      233.39     18.85 o
  -5  12   1       17.92       34.99     20.45 o
  -4  12   1        2.50       10.10     19.45 o
  -3  12   1      455.26      455.79     22.27 o
  -2  12   1     1333.93     1351.57     24.92 o
  -1  12   1       12.27        1.79     13.87 o
   0  12   1       19.62       13.05     15.37 o
   1  12   1      778.69      672.96     16.11 o
   2  12   1      721.59      670.91     21.88 o
   3  12   1      532.13      569.11     21.11 o
   4  12   1      613.24      623.76     19.95 o
   5  12   1      803.56      691.71     19.09 o
   6  12   1      398.02      347.95     23.07 o
   7  12   1      173.98      129.82     22.98 o
   8  12   1        1.26       19.16     21.56 o
   9  12   1      137.19      144.58     24.15 o
  10  12   1       63.54       80.62     26.07 o
  11  12   1       97.43       87.03     25.37 o
  12  12   1      119.56      187.08     32.09 o
  13  12   1      150.80      231.78     35.12 o
  14  12   1        0.35       22.83     32.09 o
  15  12   1        9.04       27.99     36.09 o
  16  12   1       12.50        4.44     36.61 o
 -15  13   1       81.26       94.80     36.73 o
 -14  13   1       44.79       49.17     34.66 o
 -13  13   1        6.60       25.89     32.09 o
 -12  13   1       84.45       80.48     33.34 o
 -11  13   1        8.30       35.71     32.01 o
 -10  13   1      320.28      303.55     26.62 o
  -9  13   1       83.01      108.43     24.47 o
  -8  13   1       62.32       61.98     24.52 o
  -7  13   1       11.78       18.51     12.11 o
  -6  13   1       16.43       28.71     21.54 o
  -5  13   1      587.72      519.94     24.70 o
  -4  13   1      233.04      224.17     22.85 o
  -3  13   1     2233.52     2093.36     36.22 o
  -2  13   1      445.99      505.62     29.55 o
  -1  13   1       56.28       39.56     16.68 o
   0  13   1      414.20      410.80     21.41 o
   1  13   1      262.89      252.39     17.26 o
   2  13   1      167.68      138.87     21.01 o
   3  13   1      220.97      156.55     20.78 o
   4  13   1      255.30      271.29     18.16 o
   5  13   1      850.39      917.89     21.57 o
   6  13   1     1030.44      975.78     28.26 o
   7  13   1        6.42       31.26     23.02 o
   8  13   1        3.40       14.16     23.01 o
   9  13   1      114.03      158.78     24.71 o
  10  13   1        5.28        8.97     24.48 o
  11  13   1       13.77        9.40     29.82 o
  12  13   1      126.81      142.65     32.84 o
  13  13   1       31.27       46.61     33.39 o
  14  13   1        0.17        5.60     37.11 o
  15  13   1       28.62       33.63     35.54 o
 -14  14   1        9.23       25.25     41.30 o
 -13  14   1      110.48      179.69     37.50 o
 -12  14   1        2.96       31.06     36.89 o
 -11  14   1       98.60      100.43     34.40 o
 -10  14   1       26.99       34.23     29.74 o
  -9  14   1      329.13      351.24     30.18 o
  -8  14   1      248.59      260.74     25.22 o
  -7  14   1       42.60        8.80     23.42 o
  -6  14   1      558.01      507.49     19.56 o
  -5  14   1      380.63      468.24     25.35 o
  -4  14   1      755.34      716.93     28.15 o
  -3  14   1      820.16      809.58     30.37 o
  -2  14   1      933.47      886.91     29.37 o
  -1  14   1       66.26       89.62     16.59 o
   0  14   1       15.97       28.07     17.55 o
   1  14   1       75.46       37.37     14.73 o
   2  14   1        9.13       -3.60     20.11 o
   3  14   1      169.97      165.95     21.01 o
   4  14   1      159.77      138.75     17.80 o
   5  14   1        0.76       15.29     15.29 o
   6  14   1      565.09      539.15     26.60 o
   7  14   1      209.69      280.99     27.02 o
   8  14   1        0.43       23.52     23.54 o
   9  14   1      291.31      273.83     28.39 o
  10  14   1       95.02      154.02     30.34 o
  11  14   1      151.71      189.19     33.18 o
  12  14   1      135.49      168.16     34.39 o
  13  14   1       76.68      140.20     37.21 o
  14  14   1       13.70       13.58     36.61 o
 -13  15   1        2.29       -1.86     37.22 o
 -12  15   1      192.51      256.18     42.34 o
 -11  15   1      149.39      174.22     36.71 o
 -10  15   1       44.94       85.49     30.93 o
  -9  15   1        1.28       39.56     28.21 o
  -8  15   1      230.14      207.21     28.44 o
  -7  15   1      403.22      459.32     29.56 o
  -6  15   1      245.76      254.06     25.11 o
  -5  15   1      131.56      194.85     22.95 o
  -4  15   1      397.33      339.26     27.32 o
  -3  15   1       72.65       36.89     22.17 o
  -2  15   1       10.44       -1.16     21.53 o
  -1  15   1      726.11      637.48     20.96 o
   0  15   1       13.99       32.50     16.40 o
   1  15   1      600.45      577.81     25.21 o
   2  15   1       93.64       93.98     21.79 o
   3  15   1      188.61      171.36     20.53 o
   4  15   1       55.65       23.81     20.07 o
   5  15   1       63.11       78.68     20.38 o
   6  15   1        8.31       12.77     23.12 o
   7  15   1       42.75       71.08     26.07 o
   8  15   1        7.12       38.16     27.22 o
   9  15   1        7.08       14.06     26.17 o
  10  15   1        4.10       26.70     31.02 o
  11  15   1      142.11      202.10     36.01 o
  12  15   1       11.71       26.83     35.76 o
  13  15   1       22.45       53.33     39.15 o
 -12  16   1        0.45       54.10     37.99 o
 -11  16   1       25.52       51.43     34.96 o
 -10  16   1       70.52      111.55     33.87 o
  -9  16   1        8.14       94.10     33.34 o
  -8  16   1        8.40       16.14     29.33 o
  -7  16   1       58.16       77.23     27.54 o
  -6  16   1      295.96      351.16     29.56 o
  -5  16   1       14.65       10.17     27.41 o
  -4  16   1        0.40       -0.53     27.04 o
  -3  16   1       48.91      102.28     25.00 o
  -2  16   1      337.38      302.11     26.18 o
  -1  16   1      224.70      315.46     25.02 o
   0  16   1      191.00      136.80     15.35 o
   1  16   1      512.36      514.32     27.29 o
   2  16   1      134.38      130.65     26.83 o
   3  16   1      197.76      159.83     25.80 o
   4  16   1       24.31        9.36     24.49 o
   5  16   1       35.60       48.09     25.61 o
   6  16   1       92.53      147.69     26.71 o
   7  16   1        2.18       41.08     26.35 o
   8  16   1       78.92      116.85     29.83 o
   9  16   1        2.09       30.77     32.61 o
  10  16   1      108.64      149.37     34.39 o
  11  16   1       99.08      136.69     34.30 o
  12  16   1        0.35        1.49     35.65 o
 -10  17   1        6.41       40.41     36.62 o
  -9  17   1       51.94       86.48     37.13 o
  -8  17   1       77.28       88.09     37.34 o
  -7  17   1       12.87       22.70     32.03 o
  -6  17   1       80.39       91.95     28.44 o
  -5  17   1       10.58       14.01     26.09 o
  -4  17   1       21.46       16.37     28.12 o
  -3  17   1       63.92       62.55     26.76 o
  -2  17   1       15.90       39.70     25.42 o
  -1  17   1       14.02       21.98     23.98 o
   0  17   1       11.10       42.17     25.21 o
   1  17   1       97.87       86.74     23.67 o
   2  17   1        7.63       39.96     25.78 o
   3  17   1        2.64        4.92     27.92 o
   4  17   1      214.72      270.34     31.19 o
   5  17   1        9.87       28.09     29.33 o
   6  17   1       10.85       29.12     29.98 o
   7  17   1        0.30       16.16     30.86 o
   8  17   1        2.79        5.76     33.94 o
   9  17   1        8.25       34.67     34.31 o
  10  17   1        6.35       47.39     37.00 o
  -8  18   1       18.36       28.88     36.24 o
  -7  18   1       40.74       31.62     38.16 o
  -6  18   1        9.46        9.65     33.53 o
  -5  18   1       11.44       29.87     34.70 o
  -4  18   1       43.90       50.06     34.25 o
  -3  18   1       51.96       58.65     39.25 o
  -2  18   1       50.37       46.01     39.37 o
  -1  18   1       42.67       73.96     34.84 o
   0  18   1       89.34       64.67     36.35 o
   1  18   1       36.56       40.70     37.39 o
   2  18   1        4.32       30.69     36.93 o
   3  18   1       84.36       98.96     30.59 o
   4  18   1       30.31       46.89     33.15 o
   5  18   1       32.79       27.93     31.96 o
   6  18   1      118.39      102.94     31.38 o
   7  18   1       15.75       40.90     34.22 o
   8  18   1        0.25       -1.39     33.03 o
  -6  19   1        5.58        9.67     40.37 o
  -5  19   1      149.30      197.98     40.78 o
  -4  19   1      108.41      156.79     40.37 o
  -3  19   1        2.85       21.12     41.20 o
  -2  19   1        3.91       50.08     41.83 o
  -1  19   1       45.59       53.33     44.55 o
   0  19   1       50.44       75.19     45.06 o
   1  19   1        9.37        7.35     44.91 o
   2  19   1       82.09      122.18     40.39 o
   3  19   1       11.20       35.73     38.17 o
   4  19   1       13.99       37.99     39.06 o
   5  19   1       68.23       91.96     42.44 o
   6  19   1       12.89       18.48     41.14 o
 -20   0   2       13.89       -2.61     71.95 o
 -19   0   2       49.01      141.31     63.17 o
 -18   0   2       46.60       46.12     52.70 o
 -17   0   2       73.28       88.94     42.59 o
 -16   0   2     1917.64     1852.12     55.42 o
 -15   0   2      493.88      510.23     39.42 o
 -14   0   2      650.08      633.65     33.48 o
 -13   0   2     3318.50     3052.35     48.60 o
 -12   0   2     5771.16     5803.88     62.04 o
 -11   0   2       38.24        7.04     20.64 o
 -10   0   2        0.97       15.50     20.32 o
  -9   0   2    11139.33    12160.59     72.33 o
  -8   0   2    13315.02    14560.93     86.38 o
  -7   0   2     5859.87     6052.30     58.79 o
  -6   0   2    12480.58    12639.91     73.12 o
  -5   0   2     5516.67     6161.27     48.94 o
  -4   0   2       20.10       45.89     15.86 o
  -3   0   2     8284.08     8707.47     50.21 o
  -2   0   2    17137.16    13399.50    274.90 o
  -1   0   2      843.21      298.53   2449.26 o
   1   0   2      883.37      310.94   1274.13 o
   2   0   2    42202.31    42905.24    166.92 o
   3   0   2     4634.25     4690.15     50.60 o
   4   0   2    55159.50    59913.66    431.81 o
   5   0   2    27741.73    27938.80    134.01 o
   6   0   2     7089.46     7032.65     63.82 o
   7   0   2     1152.20     1202.59     24.04 o
   8   0   2     7952.10     8240.69     59.47 o
   9   0   2     8356.62     8608.82     65.49 o
  10   0   2    14536.83    14792.85     95.80 o
  11   0   2       56.94       55.55     19.31 o
  12   0   2     4556.16     4556.66     53.79 o
  13   0   2     1631.41     1619.93     39.77 o
  14   0   2       14.84      -13.88     27.88 o
  15   0   2      353.45      384.35     37.49 o
  16   0   2      891.57      859.42     58.45 o
  17   0   2       17.10       36.71     66.60 o
  18   0   2        0.42       -4.03     65.92 o
  19   0   2        2.17        2.64     73.74 o
  20   0   2       17.60       56.56     61.60 o
 -20   1   2       15.96       63.15     44.27 o
 -19   1   2       34.25       26.82     45.34 o
 -18   1   2       25.62       50.87     41.47 o
 -17   1   2      234.32      213.11     40.51 o
 -16   1   2       57.91       32.57     26.80 o
 -15   1   2        0.20       33.55     22.74 o
 -14   1   2     1598.10     1637.34     30.39 o
 -13   1   2      956.94      949.38     24.51 o
 -12   1   2     1263.42     1232.55     23.00 o
 -11   1   2       16.06        8.31     13.88 o
 -10   1   2     1883.81     2150.86     27.35 o
  -9   1   2      807.62      721.21     18.77 o
  -8   1   2     4134.32     4107.34     37.62 o
  -7   1   2    13462.76    13796.34     79.83 o
  -6   1   2    12234.13    12181.02     61.96 o
  -5   1   2    21395.32    22205.23    104.86 o
  -4   1   2     2229.92     2216.50     17.27 o
  -3   1   2    21836.08    22316.35     52.20 o
  -2   1   2     1726.36     1645.79     22.67 o
  -1   1   2      407.40      144.39   1595.21 o
   0   1   2       56.35      126.21    483.56 o
   1   1   2     1088.80      384.47   2459.83 o
   2   1   2     3101.94     3147.00     31.26 o
   3   1   2     6009.42     6012.84     41.94 o
   4   1   2    28439.36    29600.18    122.44 o
   5   1   2      844.10      887.73     13.71 o
   6   1   2      699.34      625.94     13.10 o
   7   1   2     7764.16     8338.08     50.73 o
   8   1   2     4900.00     5213.27     30.46 o
   9   1   2     1183.18     1346.62     18.76 o
  10   1   2     2142.55     2103.46     23.91 o
  11   1   2        0.02       12.06     14.40 o
  12   1   2      457.26      405.58     19.96 o
  13   1   2      661.50      621.95     25.80 o
  14   1   2      164.03      199.34     22.11 o
  15   1   2      332.15      307.99     26.47 o
  16   1   2      155.33      190.32     26.93 o
  17   1   2        2.59        0.27     38.08 o
  18   1   2       52.71      125.57     44.27 o
  19   1   2       18.09       38.39     40.87 o
  20   1   2       44.41       89.96     50.89 o
 -20   2   2        5.27        5.79     46.61 o
 -19   2   2       24.23       19.20     42.37 o
 -18   2   2       24.66       62.50     39.12 o
 -17   2   2        7.73       19.74     34.22 o
 -16   2   2      382.33      370.17     28.15 o
 -15   2   2      871.58      948.78     31.76 o
 -14   2   2        0.21        3.06     21.17 o
 -13   2   2      642.40      575.82     24.52 o
 -12   2   2      356.50      315.22     19.21 o
 -11   2   2     1316.13     1313.36     22.23 o
 -10   2   2      101.94       99.43     12.39 o
  -9   2   2      233.52      225.44     16.05 o
  -8   2   2     2325.24     2654.46     27.09 o
  -7   2   2     1400.09     1600.10     17.16 o
  -6   2   2    13785.85    14224.95     68.73 o
  -5   2   2       14.80        6.09      9.74 o
  -4   2   2     6036.44     6113.56     29.95 o
  -3   2   2     1107.29     1208.15     16.05 o
  -2   2   2     5443.66     5830.34     39.02 o
  -1   2   2      604.93      674.78     15.27 o
   0   2   2    20367.33    20533.21    121.78 o
   1   2   2       92.61       92.02     18.70 o
   2   2   2     4553.03     4640.10     20.03 o
   3   2   2     5689.63     6116.49     32.07 o
   4   2   2     6845.79     7340.44     35.45 o
   5   2   2     5461.04     5493.30     26.67 o
   6   2   2       22.37       33.18     10.51 o
   7   2   2      834.73      821.88     15.25 o
   8   2   2     7437.58     7973.54     38.61 o
   9   2   2        0.44        1.12     12.61 o
  10   2   2      431.57      411.43     16.06 o
  11   2   2      165.11      176.90     13.16 o
  12   2   2      478.17      441.98     17.03 o
  13   2   2      866.77      853.24     26.90 o
  14   2   2      118.12      136.76     22.74 o
  15   2   2        6.86       11.99     22.37 o
  16   2   2        8.41        3.78     24.70 o
  17   2   2       63.88       20.04     37.41 o
  18   2   2       32.56       40.93     37.91 o
  19   2   2       17.17       32.52     43.47 o
  20   2   2        0.22       29.46     46.46 o
 -20   3   2        1.32        9.95     45.68 o
 -19   3   2        0.02       39.70     39.55 o
 -18   3   2       37.64       54.47     34.49 o
 -17   3   2       71.87      110.19     37.10 o
 -16   3   2        0.35       12.31     25.81 o
 -15   3   2        0.09        2.17     25.44 o
 -14   3   2      478.33      486.66     28.14 o
 -13   3   2      265.90      261.32     22.77 o
 -12   3   2        0.55        6.18     13.60 o
 -11   3   2     3196.87     3448.20     30.47 o
 -10   3   2      533.32      506.02     18.31 o
  -9   3   2     6295.82     6313.61     41.98 o
  -8   3   2     1584.11     1694.67     22.36 o
  -7   3   2      416.02      494.68     14.76 o
  -6   3   2    12776.66    13248.83     49.35 o
  -5   3   2     1994.57     1935.93     19.54 o
  -4   3   2     6619.92     6513.39     39.64 o
  -3   3   2    33554.74    33191.14    135.82 o
  -2   3   2       44.19       22.88      8.12 o
  -1   3   2       72.66       94.69      7.16 o
   0   3   2     2195.55     2409.58     17.64 o
   1   3   2    26599.88    27227.38     88.95 o
   2   3   2      253.82      287.21      7.76 o
   3   3   2     1969.46     2113.38     15.59 o
   4   3   2       53.27       63.91      9.06 o
   5   3   2     6888.38     6980.10     31.26 o
   6   3   2     6741.49     7202.94     32.60 o
   7   3   2      128.00       67.14     11.14 o
   8   3   2     3102.60     3264.00     25.66 o
   9   3   2      317.64      272.28     12.68 o
  10   3   2     1717.57     1675.31     21.51 o
  11   3   2       78.43       69.66     13.45 o
  12   3   2      474.26      436.34     17.87 o
  13   3   2      225.32      200.10     16.54 o
  14   3   2       10.98       -0.72     18.22 o
  15   3   2      233.86      202.51     22.70 o
  16   3   2      105.76      134.80     26.33 o
  17   3   2      115.06      108.31     33.84 o
  18   3   2      100.87      116.28     40.78 o
  19   3   2        6.93       13.61     43.54 o
  20   3   2        3.97       64.93     48.39 o
 -20   4   2       19.28       25.88     45.26 o
 -19   4   2       98.91      132.41     38.11 o
 -18   4   2        6.29       25.12     38.32 o
 -17   4   2       50.01       96.94     32.90 o
 -16   4   2       38.43       57.23     28.46 o
 -15   4   2        0.09       -6.82     24.73 o
 -14   4   2       33.46       31.40     17.56 o
 -13   4   2     1375.16     1380.44     27.49 o
 -12   4   2       23.96       18.10     18.40 o
 -11   4   2      204.57      202.09     15.38 o
 -10   4   2     1053.64      929.36     19.54 o
  -9   4   2       19.86       24.58     15.34 o
  -8   4   2     1141.57     1209.53     20.35 o
  -7   4   2        0.52        6.23     11.90 o
  -6   4   2      415.64      427.72     13.81 o
  -5   4   2       10.41       12.95     10.78 o
  -4   4   2     1193.02     1421.05     19.08 o
  -3   4   2    42776.87    44060.08    144.53 o
  -2   4   2     3805.18     3864.48     26.60 o
  -1   4   2     2070.26     2189.89     15.60 o
   0   4   2     4646.25     4673.02     37.65 o
   1   4   2    18136.90    18676.60     73.83 o
   2   4   2    31492.67    31289.99    133.57 o
   3   4   2      774.87      720.22     11.15 o
   4   4   2       39.06       39.00      9.10 o
   5   4   2       24.91       29.45      9.28 o
   6   4   2     6576.80     6503.30     30.37 o
   7   4   2     1203.02     1316.74     16.55 o
   8   4   2     1320.28     1269.72     16.89 o
   9   4   2      727.15      740.15     15.50 o
  10   4   2     1761.67     1816.88     20.93 o
  11   4   2      270.25      246.50     13.99 o
  12   4   2     3919.40     3937.25     35.67 o
  13   4   2      325.49      332.84     18.23 o
  14   4   2      173.45      173.59     17.56 o
  15   4   2      503.35      534.39     19.00 o
  16   4   2       56.53       89.42     26.85 o
  17   4   2        7.79       10.02     35.77 o
  18   4   2       12.55      -28.34     36.32 o
  19   4   2        6.75       -1.17     44.70 o
 -20   5   2       35.31       17.55     43.90 o
 -19   5   2       30.35       41.55     40.31 o
 -18   5   2        5.22       22.93     37.71 o
 -17   5   2       89.19      114.81     40.27 o
 -16   5   2      163.68      171.22     32.49 o
 -15   5   2       40.50       29.44     23.35 o
 -14   5   2        1.17       12.46     22.45 o
 -13   5   2     1408.54     1395.32     27.55 o
 -12   5   2        8.60       12.73     22.14 o
 -11   5   2      649.65      678.19     20.49 o
 -10   5   2     7570.01     7683.83     43.26 o
  -9   5   2     8676.15     8329.16     45.54 o
  -8   5   2     6775.07     6593.49     39.77 o
  -7   5   2     6587.33     6380.27     37.87 o
  -6   5   2     7122.22     7413.35     40.10 o
  -5   5   2     3130.92     3032.55     22.95 o
  -4   5   2     5045.79     5357.61     28.88 o
  -3   5   2    12439.15    12328.24     46.13 o
  -2   5   2     6003.23     6388.18     28.29 o
  -1   5   2     1082.23     1073.15     13.78 o
   0   5   2     2770.13     2885.15     20.47 o
   1   5   2     9845.43    10054.50     34.12 o
   2   5   2      883.02      806.18     11.73 o
   3   5   2      159.75      143.38     10.18 o
   4   5   2     2350.03     2506.68     19.32 o
   5   5   2    32508.96    33204.63     95.77 o
   6   5   2     4812.64     5207.05     29.19 o
   7   5   2     3047.01     2995.04     25.69 o
   8   5   2     1379.56     1335.35     17.42 o
   9   5   2     1716.47     1678.59     19.43 o
  10   5   2      508.21      477.43     14.75 o
  11   5   2      656.69      647.34     18.06 o
  12   5   2        0.19       20.06     15.48 o
  13   5   2       15.07       24.60     16.17 o
  14   5   2      111.30      113.47     18.65 o
  15   5   2      125.27      127.07     19.80 o
  16   5   2      327.83      369.00     34.77 o
  17   5   2        0.51       -3.75     35.89 o
  18   5   2       10.18        6.19     37.50 o
  19   5   2       38.86       59.97     44.87 o
 -19   6   2        2.82       12.44     41.64 o
 -18   6   2       23.96        9.74     38.40 o
 -17   6   2      191.60      199.00     39.57 o
 -16   6   2      301.03      332.33     37.31 o
 -15   6   2      107.03      157.44     31.18 o
 -14   6   2      163.59      157.45     20.52 o
 -13   6   2       54.49       40.66     25.25 o
 -12   6   2     1359.36     1310.74     33.51 o
 -11   6   2      281.01      323.50     20.44 o
 -10   6   2       36.61       50.16     14.54 o
  -9   6   2      694.88      666.83     17.47 o
  -8   6   2        0.34        4.41     12.87 o
  -7   6   2      203.48      236.00     14.33 o
  -6   6   2     3571.83     3770.61     29.76 o
  -5   6   2      471.49      520.81     15.58 o
  -4   6   2     3947.67     4149.60     28.89 o
  -3   6   2     8889.27     8941.14     37.76 o
  -2   6   2      345.64      380.62     11.45 o
  -1   6   2     9452.94     9162.52     35.39 o
   0   6   2    19835.58    20548.43     59.51 o
   1   6   2      218.04      167.27     10.18 o
   2   6   2    13111.56    13267.42     46.37 o
   3   6   2     4736.71     4857.32     27.00 o
   4   6   2      166.16      166.01     12.92 o
   5   6   2      747.18      738.80     14.63 o
   6   6   2     2895.64     3055.48     30.57 o
   7   6   2      232.36      236.55     12.97 o
   8   6   2       82.39      124.09     13.72 o
   9   6   2      457.91      409.88     15.61 o
  10   6   2      581.26      542.01     18.21 o
  11   6   2        3.81       16.13     13.73 o
  12   6   2       59.74       89.95     15.46 o
  13   6   2        0.70       -7.68     17.66 o
  14   6   2        8.71       16.69     17.54 o
  15   6   2      139.71      134.20     20.29 o
  16   6   2        0.62       -1.92     33.05 o
  17   6   2       13.04       45.73     35.48 o
  18   6   2        0.17       27.19     40.34 o
  19   6   2      155.02      210.94     47.02 o
 -19   7   2       31.29       11.52     44.69 o
 -18   7   2        8.93       44.59     46.89 o
 -17   7   2       97.61       96.13     41.40 o
 -16   7   2       58.37      126.87     38.63 o
 -15   7   2       71.04       67.50     31.34 o
 -14   7   2      152.61      184.26     27.65 o
 -13   7   2      802.63      763.46     28.79 o
 -12   7   2      256.87      279.38     24.55 o
 -11   7   2       12.05       -1.69     19.79 o
 -10   7   2      630.26      581.93     21.01 o
  -9   7   2      342.27      332.91     14.84 o
  -8   7   2       74.41       66.56     12.05 o
  -7   7   2      950.68      865.00     14.90 o
  -6   7   2     2643.65     2648.83     24.61 o
  -5   7   2     7292.09     7484.19     48.15 o
  -4   7   2     4608.58     5191.21     32.52 o
  -3   7   2     3979.20     4153.77     28.05 o
  -2   7   2     7378.34     7897.12     43.03 o
  -1   7   2       68.64      101.00     11.81 o
   0   7   2      690.31      609.62     14.04 o
   1   7   2     2915.52     2983.82     22.17 o
   2   7   2      780.32      863.07     15.17 o
   3   7   2      573.33      511.50     13.46 o
   4   7   2     1100.14     1077.04     18.56 o
   5   7   2        0.01       -5.78     12.49 o
   6   7   2     2212.38     2333.34     21.46 o
   7   7   2     1261.74     1222.48     18.76 o
   8   7   2     3258.31     3273.04     28.99 o
   9   7   2       82.41       88.34     15.99 o
  10   7   2       95.52       95.24     19.17 o
  11   7   2        4.05        4.81     19.24 o
  12   7   2       44.60       36.56     19.32 o
  13   7   2      270.12      254.63     18.93 o
  14   7   2       18.63       23.12     22.02 o
  15   7   2       78.50       72.57     27.74 o
  16   7   2        0.02       -7.79     34.34 o
  17   7   2       93.81      117.20     37.59 o
  18   7   2        3.96      -18.34     43.55 o
  19   7   2        0.88       12.46     47.10 o
 -18   8   2       20.94       11.16     41.28 o
 -17   8   2       32.90      105.91     39.97 o
 -16   8   2        3.45       24.71     37.24 o
 -15   8   2       13.05       -1.97     33.42 o
 -14   8   2       78.11       48.27     24.43 o
 -13   8   2      701.02      663.57     28.92 o
 -12   8   2       21.25       54.05     21.99 o
 -11   8   2     1176.11     1137.12     27.11 o
 -10   8   2       85.39       74.61     17.91 o
  -9   8   2     2278.67     2224.81     25.68 o
  -8   8   2      277.65      260.74     12.08 o
  -7   8   2      729.36      695.90     14.84 o
  -6   8   2       74.61       88.68     11.93 o
  -5   8   2      137.79      154.87     12.30 o
  -4   8   2       34.85       45.97     12.45 o
  -3   8   2     4189.16     4387.38     29.99 o
  -2   8   2     3496.93     3700.13     27.37 o
  -1   8   2     6468.42     6919.96     36.93 o
   0   8   2     2443.94     2618.46     24.78 o
   1   8   2     3197.41     3320.44     27.00 o
   2   8   2    18291.39    19619.98     91.10 o
   3   8   2    17468.89    17959.12     64.80 o
   4   8   2     3453.49     3507.71     28.96 o
   5   8   2      201.36      200.77     13.75 o
   6   8   2     2745.42     3012.18     28.16 o
   7   8   2      594.61      499.27     14.80 o
   8   8   2      534.22      505.56     15.67 o
   9   8   2      214.75      173.54     17.60 o
  10   8   2      528.89      562.27     22.75 o
  11   8   2       81.44       56.56     23.08 o
  12   8   2     1715.65     1867.07     35.61 o
  13   8   2      212.91      191.14     27.80 o
  14   8   2       22.66       29.83     27.44 o
  15   8   2       79.25       69.76     32.32 o
  16   8   2        5.60        7.93     35.65 o
  17   8   2        7.96      -11.65     37.15 o
  18   8   2       63.20      139.56     46.28 o
 -18   9   2       34.83      104.56     40.40 o
 -17   9   2       50.18       37.59     39.12 o
 -16   9   2        0.87        3.83     34.54 o
 -15   9   2        1.10       37.08     31.76 o
 -14   9   2        0.23       -9.39     27.68 o
 -13   9   2      501.94      535.90     24.05 o
 -12   9   2      188.92      130.91     18.87 o
 -11   9   2        1.35       -8.83     27.45 o
 -10   9   2      965.07      930.32     30.62 o
  -9   9   2      261.26      244.09     16.25 o
  -8   9   2      557.61      469.81     16.84 o
  -7   9   2     5452.85     5537.58     33.30 o
  -6   9   2     3635.22     3479.05     26.27 o
  -5   9   2     1087.81     1174.02     18.21 o
  -4   9   2      162.04      146.78     12.89 o
  -3   9   2     3762.51     3895.09     32.07 o
  -2   9   2     1739.07     1582.88     20.38 o
  -1   9   2      874.51      840.98     17.51 o
   0   9   2      249.27      227.54     15.09 o
   1   9   2     2278.25     2306.26     23.95 o
   2   9   2     1403.25     1222.68     18.89 o
   3   9   2     1778.48     1584.50     21.77 o
   4   9   2        7.43        5.30     11.02 o
   5   9   2     4811.55     5151.63     36.60 o
   6   9   2      155.59      157.22     14.22 o
   7   9   2       34.19       16.21     13.64 o
   8   9   2      890.22      829.14     18.57 o
   9   9   2     3159.50     3335.83     36.81 o
  10   9   2      421.98      426.21     22.78 o
  11   9   2        0.06       30.04     22.46 o
  12   9   2       27.07       21.72     23.61 o
  13   9   2       33.34       34.36     26.08 o
  14   9   2       22.33       35.07     28.43 o
  15   9   2       10.98       29.39     32.34 o
  16   9   2       31.28       35.24     36.31 o
  17   9   2        3.93       67.17     40.44 o
  18   9   2        0.00       32.32     42.63 o
 -17  10   2       32.73       61.41     40.21 o
 -16  10   2      141.00       97.26     37.97 o
 -15  10   2       44.55       61.43     30.82 o
 -14  10   2       95.41       79.31     29.81 o
 -13  10   2      129.67      143.53     28.67 o
 -12  10   2      172.47      141.10     28.58 o
 -11  10   2        3.45       -5.13     27.90 o
 -10  10   2      634.67      602.27     28.21 o
  -9  10   2      881.57      835.49     22.25 o
  -8  10   2      265.51      218.10     13.18 o
  -7  10   2      799.64      783.35     18.71 o
  -6  10   2      668.89      727.21     17.82 o
  -5  10   2      107.04       81.21     15.25 o
  -4  10   2      997.80     1021.79     19.80 o
  -3  10   2      463.21      402.73     15.68 o
  -2  10   2     2933.73     2865.37     35.87 o
  -1  10   2      270.07      224.80     14.55 o
   0  10   2       31.01       23.73     13.29 o
   1  10   2      128.58      122.18     11.82 o
   2  10   2     1050.75     1089.33     19.15 o
   3  10   2       20.43       10.58     12.03 o
   4  10   2      676.70      623.24     15.93 o
   5  10   2      191.12      209.39     16.28 o
   6  10   2      833.88      762.78     20.66 o
   7  10   2      214.15      200.25     18.13 o
   8  10   2      339.48      284.08     14.79 o
   9  10   2      773.03      690.65     26.27 o
  10  10   2       10.29       13.78     17.45 o
  11  10   2      806.11      810.80     27.02 o
  12  10   2      492.00      488.36     27.28 o
  13  10   2      157.28      214.81     25.10 o
  14  10   2       59.08       70.01     27.64 o
  15  10   2       31.71       58.72     31.89 o
  16  10   2       19.87       70.73     37.55 o
  17  10   2       23.89       80.43     44.05 o
 -17  11   2        6.73       46.02     42.19 o
 -16  11   2        0.32        7.23     34.23 o
 -15  11   2      105.28      112.80     32.63 o
 -14  11   2      118.99      124.88     33.88 o
 -13  11   2      103.28      121.95     32.93 o
 -12  11   2      274.54      237.77     31.61 o
 -11  11   2       14.87       -7.55     25.90 o
 -10  11   2      202.94      207.39     21.98 o
  -9  11   2       29.87       25.64     15.23 o
  -8  11   2      470.62      492.95     24.22 o
  -7  11   2      187.73      176.55     21.70 o
  -6  11   2     1464.46     1449.40     27.82 o
  -5  11   2      308.17      287.23     19.62 o
  -4  11   2      105.92       96.51     15.99 o
  -3  11   2      245.17      273.45     15.42 o
  -2  11   2       60.09       57.78     12.86 o
  -1  11   2        2.12        8.80     12.82 o
   0  11   2        5.72        4.56     13.52 o
   1  11   2        0.30        4.63     10.39 o
   2  11   2      275.56      260.33     14.89 o
   3  11   2     3559.64     3380.69     27.41 o
   4  11   2      964.15      894.37     19.50 o
   5  11   2     2867.09     2721.84     32.29 o
   6  11   2     1221.81     1183.09     25.97 o
   7  11   2      270.91      216.62     20.00 o
   8  11   2      709.21      783.91     26.16 o
   9  11   2       14.54       28.74     21.98 o
  10  11   2      169.59      135.81     24.24 o
  11  11   2       11.82        2.36     17.75 o
  12  11   2       14.37        7.29     21.00 o
  13  11   2      122.57      164.37     31.21 o
  14  11   2       92.47       95.67     29.87 o
  15  11   2       42.65       17.94     35.01 o
  16  11   2        0.40      -10.34     38.26 o
 -16  12   2       25.05       33.13     35.80 o
 -15  12   2        0.02       -1.11     32.09 o
 -14  12   2       10.21       20.52     32.46 o
 -13  12   2        8.14       18.10     32.80 o
 -12  12   2       13.16      -23.00     32.13 o
 -11  12   2      169.39      158.25     31.17 o
 -10  12   2      123.88      142.67     32.00 o
  -9  12   2      562.54      448.18     25.99 o
  -8  12   2       42.15       49.29     13.34 o
  -7  12   2      132.16       94.64     20.79 o
  -6  12   2      403.59      371.00     22.57 o
  -5  12   2      161.85      148.06     22.91 o
  -4  12   2      140.83      106.22     19.86 o
  -3  12   2        0.04        5.79     17.76 o
  -2  12   2       36.60       72.99     16.69 o
  -1  12   2     1043.70     1107.22     24.14 o
   0  12   2      127.47       77.91     14.74 o
   1  12   2        3.24        9.27     12.43 o
   2  12   2      553.81      498.64     19.50 o
   3  12   2      939.33      950.25     21.96 o
   4  12   2       70.69       69.49     15.03 o
   5  12   2        5.63       24.33     14.87 o
   6  12   2       37.97       23.24     19.73 o
   7  12   2      533.04      522.62     25.83 o
   8  12   2       10.17       11.50     21.61 o
   9  12   2       48.42       81.97     23.23 o
  10  12   2       70.95       93.26     24.00 o
  11  12   2       72.56       90.92     26.22 o
  12  12   2       25.25       48.43     31.50 o
  13  12   2        1.18       16.51     31.65 o
  14  12   2       76.08      102.50     35.63 o
  15  12   2      102.65      115.05     36.77 o
  16  12   2       17.67       -0.92     38.52 o
 -15  13   2        0.12        1.69     35.50 o
 -14  13   2        3.12       11.64     34.43 o
 -13  13   2        0.80        0.01     32.94 o
 -12  13   2      100.00      120.85     35.80 o
 -11  13   2      104.90      135.09     33.03 o
 -10  13   2      216.69      183.60     32.11 o
  -9  13   2        1.04        6.29     23.55 o
  -8  13   2      632.99      697.92     28.35 o
  -7  13   2      340.60      375.74     24.20 o
  -6  13   2      911.26      893.71     26.91 o
  -5  13   2        7.19       24.80     21.11 o
  -4  13   2      865.38      883.81     29.35 o
  -3  13   2     4078.00     4190.12     45.67 o
  -2  13   2       37.66       54.54     19.58 o
  -1  13   2      646.58      588.42     22.91 o
   0  13   2        1.27       -8.97     15.94 o
   1  13   2     1188.90     1193.53     26.85 o
   2  13   2      911.35      888.75     25.42 o
   3  13   2       80.27       94.36     17.98 o
   4  13   2      213.62      175.83     16.66 o
   5  13   2     3032.76     3061.41     38.74 o
   6  13   2      133.36      184.14     27.55 o
   7  13   2       84.86      111.59     22.28 o
   8  13   2      199.41      210.08     24.25 o
   9  13   2      410.71      436.03     27.56 o
  10  13   2      189.71      147.94     26.88 o
  11  13   2        0.13       14.15     26.07 o
  12  13   2       84.92      109.64     30.14 o
  13  13   2       87.79       93.85     35.42 o
  14  13   2      113.56      100.39     35.39 o
  15  13   2       87.25      102.86     38.30 o
 -14  14   2       85.45       49.09     40.66 o
 -13  14   2       24.10       53.21     37.74 o
 -12  14   2        7.81       13.95     36.03 o
 -11  14   2       69.88       84.34     36.06 o
 -10  14   2        2.19       37.51     31.93 o
  -9  14   2       29.27       60.79     26.03 o
  -8  14   2      453.47      459.59     28.03 o
  -7  14   2        0.47       -7.53     22.45 o
  -6  14   2     1419.09     1500.20     29.54 o
  -5  14   2      885.04      795.88     29.93 o
  -4  14   2       95.56       76.45     22.84 o
  -3  14   2     2017.67     1959.66     37.92 o
  -2  14   2      675.32      633.37     28.73 o
  -1  14   2      225.51      237.39     19.14 o
   0  14   2        5.21       -0.75     15.97 o
   1  14   2      824.60      808.16     25.95 o
   2  14   2      355.67      414.97     22.99 o
   3  14   2      302.73      333.34     21.00 o
   4  14   2        0.61        9.14     16.18 o
   5  14   2      320.85      308.20     16.76 o
   6  14   2      107.71      113.97     23.92 o
   7  14   2      375.28      379.68     26.86 o
   8  14   2        0.19       15.27     25.39 o
   9  14   2        8.61        5.72     25.35 o
  10  14   2       48.48       56.48     28.00 o
  11  14   2      183.69      260.57     31.55 o
  12  14   2        0.29       -5.19     35.76 o
  13  14   2        0.23      -13.07     38.15 o
  14  14   2        2.06       -5.92     40.87 o
 -13  15   2      137.93      150.82     41.08 o
 -12  15   2        0.03       10.87     40.18 o
 -11  15   2       40.62       75.13     37.65 o
 -10  15   2       10.95       21.08     33.12 o
  -9  15   2       52.46      110.43     29.99 o
  -8  15   2       76.50       95.95     26.52 o
  -7  15   2       17.45       56.21     25.22 o
  -6  15   2       49.17       55.32     23.59 o
  -5  15   2       34.84       25.45     23.48 o
  -4  15   2      187.33      194.36     25.71 o
  -3  15   2        0.76       22.03     24.12 o
  -2  15   2      177.59      172.78     22.06 o
  -1  15   2        5.15        9.96     16.72 o
   0  15   2       18.66       16.32     16.17 o
   1  15   2       17.90       29.52     20.15 o
   2  15   2       36.97       43.69     20.55 o
   3  15   2       35.39       36.11     19.32 o
   4  15   2        2.90       15.06     20.36 o
   5  15   2       28.13       17.30     18.48 o
   6  15   2      252.49      211.36     25.97 o
   7  15   2        0.04        6.92     24.93 o
   8  15   2        0.17       21.05     26.91 o
   9  15   2       29.09       59.88     28.42 o
  10  15   2       50.90       89.37     30.55 o
  11  15   2       12.18       15.64     31.40 o
  12  15   2        8.12       12.23     35.85 o
  13  15   2       46.71       31.22     42.27 o
 -12  16   2        4.48       29.82     36.92 o
 -11  16   2        0.74       70.95     35.49 o
 -10  16   2        5.08       32.02     34.16 o
  -9  16   2       21.17       54.91     32.42 o
  -8  16   2        0.10       48.19     29.58 o
  -7  16   2       23.19       47.07     27.15 o
  -6  16   2       14.63       23.47     26.43 o
  -5  16   2        4.17       29.03     31.03 o
  -4  16   2        1.29       -4.10     30.15 o
  -3  16   2        0.13      -25.28     25.28 o
  -2  16   2      438.81      511.04     26.83 o
  -1  16   2        5.85       20.97     18.83 o
   0  16   2      415.09      444.52     20.92 o
   1  16   2       14.41       43.47     23.14 o
   2  16   2       26.33       29.31     22.64 o
   3  16   2        8.71       14.76     22.84 o
   4  16   2        8.85       34.68     24.74 o
   5  16   2        0.14        9.43     24.74 o
   6  16   2        0.15       24.13     28.22 o
   7  16   2        1.81       15.11     29.65 o
   8  16   2        0.33       -6.03     29.68 o
   9  16   2        5.92       15.37     33.63 o
  10  16   2       38.37       69.16     33.90 o
  11  16   2        1.84       43.56     33.41 o
  12  16   2       18.37       27.66     35.07 o
 -10  17   2       89.15      117.79     33.78 o
  -9  17   2      135.49      159.04     34.73 o
  -8  17   2       64.54       62.84     34.32 o
  -7  17   2        0.44       36.63     33.39 o
  -6  17   2      132.80      119.92     30.15 o
  -5  17   2        6.17       32.80     31.54 o
  -4  17   2       43.50       76.31     28.98 o
  -3  17   2       98.71      109.25     28.51 o
  -2  17   2        0.35        0.13     25.42 o
  -1  17   2       66.62       41.61     29.52 o
   0  17   2      103.52      108.52     25.35 o
   1  17   2      491.20      510.23     31.77 o
   2  17   2       71.42       47.20     28.63 o
   3  17   2       99.88      102.77     29.14 o
   4  17   2        0.00        4.90     29.10 o
   5  17   2        0.21       -0.29     31.17 o
   6  17   2       16.79       32.67     29.79 o
   7  17   2      191.36      138.30     31.49 o
   8  17   2       20.00       38.59     34.01 o
   9  17   2        0.44       31.72     33.87 o
  10  17   2        2.39       81.98     38.98 o
  -8  18   2       32.00       24.91     38.19 o
  -7  18   2       51.95       92.56     38.63 o
  -6  18   2        0.04        4.63     37.59 o
  -5  18   2        1.81       38.51     32.66 o
  -4  18   2       33.82       18.95     38.43 o
  -3  18   2        0.48       44.40     35.38 o
  -2  18   2        0.28       -1.78     35.55 o
  -1  18   2        5.42        4.88     36.62 o
   0  18   2       72.49       74.30     39.20 o
   1  18   2        3.02      -18.78     36.69 o
   2  18   2       13.14      -14.02     33.61 o
   3  18   2        8.33       24.80     30.11 o
   4  18   2       18.97       19.55     31.35 o
   5  18   2        8.52      -11.15     32.33 o
   6  18   2       15.96       14.85     32.63 o
   7  18   2        0.15       17.51     33.55 o
   8  18   2        4.05       41.90     36.05 o
  -6  19   2        5.15       25.81     40.24 o
  -5  19   2        6.22       21.39     40.65 o
  -4  19   2        2.80       13.77     41.26 o
  -3  19   2        1.71       -8.74     42.35 o
  -2  19   2       33.18       16.32     42.21 o
  -1  19   2       22.20       32.56     42.20 o
   0  19   2       40.90       57.66     44.03 o
   1  19   2        0.39       13.12     38.49 o
   2  19   2        4.92       -2.84     37.14 o
   3  19   2       13.03       51.47     36.76 o
   4  19   2       72.66      114.83     36.90 o
   5  19   2       22.56       54.22     40.19 o
 -20   1   3        0.98       32.80     42.14 o
 -19   1   3      102.16       81.76     41.66 o
 -18   1   3      197.85      209.66     42.89 o
 -17   1   3       46.66       25.03     37.61 o
 -16   1   3        0.04      -24.78     24.78 o
 -15   1   3      598.92      599.65     26.36 o
 -14   1   3      214.78      188.21     21.56 o
 -13   1   3        8.48       30.30     18.09 o
 -12   1   3      100.69      128.36     16.98 o
 -11   1   3     1552.80     1501.63     21.89 o
 -10   1   3       21.88       15.00     15.27 o
  -9   1   3     1182.08     1128.11     21.08 o
  -8   1   3     1978.41     2002.60     22.55 o
  -7   1   3      255.22      237.76     13.31 o
  -6   1   3    13771.11    13500.41     75.24 o
  -5   1   3        6.02        5.43      8.65 o
  -4   1   3       87.35      102.62      7.75 o
  -3   1   3     4683.27     4534.02     22.91 o
  -2   1   3     5024.65     5082.41     23.59 o
  -1   1   3      220.95      251.44     11.64 o
   0   1   3     3155.36     3122.59     35.80 o
   1   1   3     2352.66     2460.59     21.26 o
   2   1   3     8688.40     9140.18     37.03 o
   3   1   3     5251.81     5315.74     23.33 o
   4   1   3   125993.74   127473.69    435.82 o
   5   1   3       53.78       57.78      8.47 o
   6   1   3     4988.07     5068.30     32.93 o
   7   1   3    10076.40    10279.27     49.64 o
   8   1   3     3876.66     3606.24     24.82 o
   9   1   3     6266.66     6604.33     35.37 o
  10   1   3     1699.93     1896.71     23.93 o
  11   1   3      555.23      570.53     17.41 o
  12   1   3        0.62        1.28     17.73 o
  13   1   3      135.16      135.47     21.82 o
  14   1   3      311.55      330.89     25.00 o
  15   1   3      107.27      105.71     23.52 o
  16   1   3       10.92       -4.17     25.30 o
  17   1   3        6.37       53.05     40.32 o
  18   1   3      113.22      100.12     40.26 o
  19   1   3      178.15      178.51     49.61 o
  20   1   3        0.03        5.35     46.90 o
 -20   2   3       52.28       61.46     47.31 o
 -19   2   3      113.41      142.84     42.43 o
 -18   2   3       23.02       12.03     39.19 o
 -17   2   3       88.39       83.93     33.84 o
 -16   2   3        4.13       -2.30     26.38 o
 -15   2   3        3.05       13.88     23.58 o
 -14   2   3     1274.66     1205.67     31.48 o
 -13   2   3      821.63      809.69     25.10 o
 -12   2   3        1.63       -5.03     16.59 o
 -11   2   3     1421.60     1325.60     22.20 o
 -10   2   3     2120.23     2272.11     29.08 o
  -9   2   3    12223.22    12568.53     65.22 o
  -8   2   3      620.36      788.78     17.70 o
  -7   2   3      467.39      474.43     11.78 o
  -6   2   3      443.24      432.25     10.97 o
  -5   2   3    19888.88    20067.09     66.37 o
  -4   2   3    13529.63    14007.36     55.81 o
  -3   2   3      747.27      663.05     12.44 o
  -2   2   3    34928.95    34907.34    132.11 o
  -1   2   3      363.70      303.39      7.14 o
   0   2   3      464.24      416.37      9.56 o
   1   2   3     5554.27     5972.07     26.66 o
   2   2   3    16943.41    17381.85     57.75 o
   3   2   3    22646.59    23571.65     67.93 o
   4   2   3     9349.97     9973.13     50.85 o
   5   2   3     4094.86     3645.07     21.17 o
   6   2   3       17.88       11.31      9.85 o
   7   2   3       56.05       72.03     11.07 o
   8   2   3      102.22      125.13     12.34 o
   9   2   3     6550.57     6756.85     35.62 o
  10   2   3     4708.30     5030.02     33.33 o
  11   2   3     1423.38     1431.58     21.00 o
  12   2   3     2229.29     2174.37     27.83 o
  13   2   3     2505.65     2437.34     32.33 o
  14   2   3     4209.34     4320.13     46.16 o
  15   2   3        0.33       10.83     22.72 o
  16   2   3       97.75      113.52     26.15 o
  17   2   3      106.22      111.76     38.15 o
  18   2   3        1.88       48.38     40.99 o
  19   2   3        0.58       47.75     44.13 o
  20   2   3       33.31       32.94     49.32 o
 -20   3   3        0.73       33.27     46.58 o
 -19   3   3       42.96       13.56     40.92 o
 -18   3   3        1.43       18.96     37.53 o
 -17   3   3        1.24       -1.30     34.92 o
 -16   3   3      882.07      887.55     27.05 o
 -15   3   3      175.40      178.88     27.63 o
 -14   3   3     1748.38     1805.82     38.11 o
 -13   3   3     1418.30     1422.83     31.51 o
 -12   3   3        9.04        7.97     17.92 o
 -11   3   3       50.58       46.02     11.43 o
 -10   3   3        7.87       -1.17      9.90 o
  -9   3   3      533.66      475.14     14.63 o
  -8   3   3       10.35        2.51     11.72 o
  -7   3   3        0.31        1.40     11.63 o
  -6   3   3     2430.36     2524.05     23.68 o
  -5   3   3     5713.62     5436.77     32.86 o
  -4   3   3     3848.77     3886.11     25.21 o
  -3   3   3     2926.88     2867.28     20.80 o
  -2   3   3     8661.40     8481.18     33.58 o
  -1   3   3     2087.00     2304.90     16.12 o
   0   3   3     5467.33     5599.25     31.87 o
   1   3   3     1245.71     1294.55     10.65 o
   2   3   3     1802.08     2080.72     12.71 o
   3   3   3    13680.94    14070.77     40.95 o
   4   3   3     5628.00     5770.16     25.89 o
   5   3   3    11403.12    11797.38     41.97 o
   6   3   3     2943.37     2867.81     21.82 o
   7   3   3     2109.29     2082.81     19.96 o
   8   3   3     1235.49     1292.52     18.50 o
   9   3   3      640.50      503.64     14.57 o
  10   3   3     4612.51     4875.72     32.20 o
  11   3   3      199.30      206.56     14.09 o
  12   3   3      214.39      221.20     16.36 o
  13   3   3      986.32      890.72     22.84 o
  14   3   3      207.73      205.46     18.21 o
  15   3   3       69.81       91.00     22.09 o
  16   3   3       21.71       31.80     24.99 o
  17   3   3       38.16       68.73     37.51 o
  18   3   3       40.20       38.81     40.49 o
  19   3   3      303.86      312.87     43.81 o
 -20   4   3       69.26       96.16     45.61 o
 -19   4   3       42.40       61.52     41.55 o
 -18   4   3        9.51       28.09     36.58 o
 -17   4   3        0.62        6.70     33.15 o
 -16   4   3        6.41       29.63     32.28 o
 -15   4   3      161.78      146.90     31.06 o
 -14   4   3      214.22      194.12     29.78 o
 -13   4   3       58.68       60.38     27.33 o
 -12   4   3        3.44        8.64     20.17 o
 -11   4   3      250.16      258.05     13.82 o
 -10   4   3       40.39       34.89     12.75 o
  -9   4   3      830.47      857.03     19.50 o
  -8   4   3     1949.03     2211.67     24.86 o
  -7   4   3     7486.72     8133.63     41.42 o
  -6   4   3     9790.99     9899.35     48.35 o
  -5   4   3      327.74      340.89     14.32 o
  -4   4   3      544.31      586.04     14.91 o
  -3   4   3      792.54      864.48     14.26 o
  -2   4   3     7302.43     7622.28     33.41 o
  -1   4   3    18711.85    20021.12     72.27 o
   0   4   3     8529.82     8856.67     37.31 o
   1   4   3    15609.00    15419.16     53.76 o
   2   4   3      580.09      476.78      8.98 o
   3   4   3      686.12      736.98      9.70 o
   4   4   3     6046.73     5951.33     26.12 o
   5   4   3     3775.92     4021.50     23.02 o
   6   4   3        0.49        8.63     10.28 o
   7   4   3     4598.40     5144.77     32.61 o
   8   4   3     2050.40     2216.38     22.25 o
   9   4   3       44.45       49.46     12.35 o
  10   4   3       34.01       30.16     11.86 o
  11   4   3        1.06       -4.27     13.91 o
  12   4   3      338.46      344.93     17.48 o
  13   4   3      437.05      427.62     19.75 o
  14   4   3       46.06       45.53     17.38 o
  15   4   3       40.45       67.10     17.66 o
  16   4   3        1.08       28.78     26.18 o
  17   4   3        8.76       26.98     32.49 o
  18   4   3        1.80        1.17     42.29 o
  19   4   3       58.96       79.29     45.51 o
 -20   5   3        6.68       16.19     42.49 o
 -19   5   3        1.18       18.22     38.03 o
 -18   5   3        1.50        3.80     37.98 o
 -17   5   3      122.04      135.70     38.69 o
 -16   5   3      132.65      163.36     32.15 o
 -15   5   3      237.80      211.95     24.67 o
 -14   5   3       38.01       43.55     29.20 o
 -13   5   3      138.34      138.18     16.14 o
 -12   5   3        6.23        9.33     16.84 o
 -11   5   3     2160.55     2192.96     28.81 o
 -10   5   3       46.07       34.82     13.49 o
  -9   5   3        2.49       24.42     14.82 o
  -8   5   3     1571.44     1675.79     21.65 o
  -7   5   3      143.30      147.57     13.74 o
  -6   5   3     8665.24     9068.90     41.12 o
  -5   5   3     3176.18     3255.59     26.88 o
  -4   5   3     3587.25     3578.36     24.72 o
  -3   5   3     4870.49     5229.94     28.05 o
  -2   5   3    15634.87    16122.95     47.52 o
  -1   5   3      188.53      195.00      8.83 o
   0   5   3    14403.57    13982.24     40.60 o
   1   5   3     1477.12     1470.78     14.15 o
   2   5   3    20135.36    21057.76     78.93 o
   3   5   3        4.15        6.97      6.52 o
   4   5   3     1446.23     1535.91     15.15 o
   5   5   3     5549.27     5928.61     28.06 o
   6   5   3     1062.14     1198.36     17.02 o
   7   5   3      115.30      101.64      8.14 o
   8   5   3       15.30       29.58      9.60 o
   9   5   3      246.89      282.49     11.77 o
  10   5   3      142.46      141.35     12.40 o
  11   5   3      251.43      271.05     16.14 o
  12   5   3      516.54      485.72     19.47 o
  13   5   3      476.14      473.36     20.47 o
  14   5   3        2.82       16.40     17.69 o
  15   5   3       11.76       37.77     20.38 o
  16   5   3       39.41       49.33     24.26 o
  17   5   3       85.93      104.93     35.14 o
  18   5   3       11.00        3.55     46.63 o
  19   5   3       48.47      103.16     47.47 o
 -19   6   3        3.95       15.82     40.32 o
 -18   6   3        9.21      -14.22     38.62 o
 -17   6   3      163.70      138.19     36.45 o
 -16   6   3       15.65       19.41     37.80 o
 -15   6   3      466.49      477.63     34.61 o
 -14   6   3       44.25       43.80     19.00 o
 -13   6   3      284.00      236.49     21.54 o
 -12   6   3        1.02       18.59     21.94 o
 -11   6   3     1156.31     1137.85     26.17 o
 -10   6   3     2612.28     2613.04     26.74 o
  -9   6   3        0.06        0.63     12.92 o
  -8   6   3     1921.83     1999.15     24.70 o
  -7   6   3     1364.58     1590.12     22.14 o
  -6   6   3     3779.04     4262.23     27.39 o
  -5   6   3     3928.21     4193.92     29.30 o
  -4   6   3     2819.58     3262.02     25.08 o
  -3   6   3    11440.16    12019.43     61.50 o
  -2   6   3      290.59      302.54     11.02 o
  -1   6   3     1287.79     1167.09     13.75 o
   0   6   3      355.64      302.97     12.29 o
   1   6   3     1319.65     1280.21     15.12 o
   2   6   3     1161.53     1255.94     14.67 o
   3   6   3     5108.46     5442.27     27.64 o
   4   6   3      938.09     1014.94     14.22 o
   5   6   3      411.90      471.68     12.14 o
   6   6   3      850.45     1088.76     16.30 o
   7   6   3     1201.82     1098.80     17.49 o
   8   6   3     2968.71     3149.50     27.54 o
   9   6   3     1334.48     1302.07     20.46 o
  10   6   3     1588.96     1633.84     20.76 o
  11   6   3        7.70        7.55     12.83 o
  12   6   3       64.65       47.90     15.32 o
  13   6   3      162.93      144.22     16.19 o
  14   6   3      456.98      426.69     22.10 o
  15   6   3        2.05        7.60     26.32 o
  16   6   3       43.16       49.18     27.01 o
  17   6   3      145.38      126.26     38.01 o
  18   6   3      137.26      158.85     43.24 o
  19   6   3        2.68       13.63     48.66 o
 -19   7   3        0.22       22.35     44.89 o
 -18   7   3        0.22       12.50     41.47 o
 -17   7   3       84.97      125.34     40.11 o
 -16   7   3        1.95       13.67     35.66 o
 -15   7   3      346.12      343.16     34.41 o
 -14   7   3      446.95      469.55     27.22 o
 -13   7   3      410.84      376.19     27.08 o
 -12   7   3     1388.24     1435.10     33.94 o
 -11   7   3     1162.91     1071.89     27.15 o
 -10   7   3      167.37      147.12     17.18 o
  -9   7   3     2603.38     2581.53     26.84 o
  -8   7   3      512.79      498.83     15.82 o
  -7   7   3        3.02       15.36     12.90 o
  -6   7   3     3093.20     3344.90     28.91 o
  -5   7   3    19131.69    19565.83     72.09 o
  -4   7   3     4784.66     4677.12     30.10 o
  -3   7   3     3466.44     3788.08     27.43 o
  -2   7   3     6173.06     6496.71     31.99 o
  -1   7   3      196.01      199.34     10.85 o
   0   7   3    10407.27    10907.41     44.36 o
   1   7   3      367.72      393.91     10.50 o
   2   7   3     2289.87     2383.05     18.83 o
   3   7   3       95.65       93.56     11.82 o
   4   7   3     2247.16     2214.51     21.64 o
   5   7   3       31.12       24.88      9.27 o
   6   7   3     5965.01     5661.74     35.75 o
   7   7   3      527.14      492.19     15.21 o
   8   7   3      735.88      748.11     16.40 o
   9   7   3     2887.43     2848.58     27.36 o
  10   7   3      226.15      227.14     18.06 o
  11   7   3      337.46      314.48     20.10 o
  12   7   3        0.16       17.86     20.23 o
  13   7   3       52.62       58.91     17.17 o
  14   7   3       12.68       11.75     22.22 o
  15   7   3      534.52      483.37     32.71 o
  16   7   3      312.06      326.06     37.88 o
  17   7   3       98.79      131.44     38.72 o
  18   7   3       10.01       40.74     45.23 o
 -18   8   3        1.50       14.52     44.04 o
 -17   8   3       46.94       39.01     43.52 o
 -16   8   3        5.67       -1.74     38.33 o
 -15   8   3       43.65       56.54     29.70 o
 -14   8   3      110.68      112.98     25.17 o
 -13   8   3      703.46      684.83     28.92 o
 -12   8   3        3.79       33.95     22.82 o
 -11   8   3      813.34      745.51     28.54 o
 -10   8   3        7.68       -4.60     15.89 o
  -9   8   3      238.89      226.94     16.30 o
  -8   8   3      174.64      173.92     14.06 o
  -7   8   3        5.06        5.06     10.84 o
  -6   8   3     1018.58      998.18     20.47 o
  -5   8   3       47.34       45.30     12.30 o
  -4   8   3      174.51      181.61     13.31 o
  -3   8   3       18.89       54.38     12.32 o
  -2   8   3      981.28      977.36     16.20 o
  -1   8   3     1514.10     1821.50     19.35 o
   0   8   3     8988.21     9870.81     42.18 o
   1   8   3     1225.63     1279.24     15.55 o
   2   8   3      112.57      103.29     10.62 o
   3   8   3     9817.89    10301.89     50.36 o
   4   8   3      243.76      229.58     11.70 o
   5   8   3      181.34      149.56     13.18 o
   6   8   3      888.29      824.68     17.30 o
   7   8   3       31.51       39.36     11.65 o
   8   8   3      118.60      120.08     13.48 o
   9   8   3      861.27      893.19     22.28 o
  10   8   3      114.60      131.95     18.53 o
  11   8   3        0.42       19.45     19.11 o
  12   8   3      232.89      179.19     23.31 o
  13   8   3        4.92       13.48     26.23 o
  14   8   3        9.01       30.34     29.34 o
  15   8   3        1.30       28.34     28.88 o
  16   8   3       79.84       64.00     34.57 o
  17   8   3        4.34       11.66     38.08 o
  18   8   3        8.45       17.18     44.66 o
 -18   9   3      128.62      139.56     39.20 o
 -17   9   3       22.96       37.50     38.38 o
 -16   9   3       16.96       25.14     38.49 o
 -15   9   3      336.41      357.21     32.74 o
 -14   9   3       76.40       55.01     23.49 o
 -13   9   3       29.82       11.88     22.48 o
 -12   9   3        3.45       19.39     21.23 o
 -11   9   3       44.05       78.91     22.62 o
 -10   9   3       18.96       19.68     15.65 o
  -9   9   3       45.93       43.96     16.27 o
  -8   9   3      981.11      842.81     18.45 o
  -7   9   3     1333.53     1320.03     19.84 o
  -6   9   3      402.29      377.50     15.15 o
  -5   9   3     1102.09     1097.18     18.56 o
  -4   9   3     1100.43      942.56     18.40 o
  -3   9   3     2690.65     2466.22     24.72 o
  -2   9   3     1048.08     1132.61     18.46 o
  -1   9   3      771.71      768.61     16.86 o
   0   9   3      122.97      147.95     13.36 o
   1   9   3     1127.03     1120.08     15.74 o
   2   9   3     1258.45     1271.05     17.62 o
   3   9   3        2.81       -0.93     10.67 o
   4   9   3     1142.69     1329.90     21.40 o
   5   9   3      866.80      825.62     19.28 o
   6   9   3      582.17      600.71     16.89 o
   7   9   3     1138.41     1090.89     20.13 o
   8   9   3       72.88       55.79     13.63 o
   9   9   3       99.33      139.72     17.54 o
  10   9   3      345.12      357.71     22.47 o
  11   9   3     2336.01     2155.92     35.77 o
  12   9   3       36.13       19.65     20.84 o
  13   9   3       63.49      104.09     24.74 o
  14   9   3        8.14       14.65     26.66 o
  15   9   3       24.78       35.98     28.39 o
  16   9   3      193.58      189.16     35.64 o
  17   9   3      180.21      278.15     42.59 o
 -17  10   3       80.27       71.43     40.48 o
 -16  10   3        1.44       23.10     33.21 o
 -15  10   3      152.69      178.68     33.19 o
 -14  10   3      266.96      320.64     33.42 o
 -13  10   3      167.92      144.87     28.32 o
 -12  10   3       16.24       15.42     27.92 o
 -11  10   3     1161.85     1112.62     35.49 o
 -10  10   3      404.25      318.18     19.84 o
  -9  10   3      142.06      132.43     17.36 o
  -8  10   3     1660.41     1504.17     23.68 o
  -7  10   3     1939.37     1784.05     24.89 o
  -6  10   3       56.50       38.76     14.88 o
  -5  10   3        0.24       -1.96     13.46 o
  -4  10   3      130.62      105.20     12.63 o
  -3  10   3       15.10       20.99     13.48 o
  -2  10   3     1996.46     1977.37     22.76 o
  -1  10   3     1017.03      980.52     17.80 o
   0  10   3      759.05      823.57     18.29 o
   1  10   3      202.78      161.94     10.17 o
   2  10   3     3485.12     3557.96     26.50 o
   3  10   3     1696.14     1598.18     19.40 o
   4  10   3      395.32      435.38     15.23 o
   5  10   3     4039.19     3951.29     32.18 o
   6  10   3      210.51      181.50     17.74 o
   7  10   3     1584.86     1500.94     25.26 o
   8  10   3        1.77        6.07     18.12 o
   9  10   3      848.57      758.98     20.06 o
  10  10   3      536.13      499.19     22.88 o
  11  10   3       31.91       39.72     20.18 o
  12  10   3      615.00      683.69     28.50 o
  13  10   3        4.86       12.76     25.95 o
  14  10   3       35.47       53.62     31.13 o
  15  10   3      101.09      123.81     33.63 o
  16  10   3       56.30       71.47     40.75 o
  17  10   3       31.14       76.06     41.37 o
 -17  11   3       37.58       81.92     38.92 o
 -16  11   3       16.18       30.55     34.30 o
 -15  11   3       21.88       49.81     32.29 o
 -14  11   3      242.11      311.96     33.96 o
 -13  11   3       41.12      102.97     28.97 o
 -12  11   3      327.32      397.96     33.64 o
 -11  11   3      168.72      185.65     28.00 o
 -10  11   3       39.72       36.19     13.97 o
  -9  11   3     1311.39     1331.85     24.96 o
  -8  11   3      575.93      656.03     19.86 o
  -7  11   3      715.86      658.34     21.53 o
  -6  11   3      570.61      448.92     18.87 o
  -5  11   3      452.13      392.49     19.18 o
  -4  11   3      459.72      469.77     21.25 o
  -3  11   3      300.58      316.40     16.21 o
  -2  11   3        0.02        2.76     13.04 o
  -1  11   3     1095.87     1071.77     18.27 o
   0  11   3      120.26      139.08     12.56 o
   1  11   3      920.46      924.75     17.03 o
   2  11   3     1171.59     1109.88     18.22 o
   3  11   3     1841.04     1864.54     23.12 o
   4  11   3     3285.28     3293.80     30.77 o
   5  11   3        7.91       34.44     18.31 o
   6  11   3        0.21       -2.53     18.60 o
   7  11   3      603.57      556.30     22.95 o
   8  11   3      371.24      462.10     23.43 o
   9  11   3       16.46       24.11     20.57 o
  10  11   3       66.88       77.13     22.80 o
  11  11   3      364.98      347.45     20.31 o
  12  11   3        4.18        5.62     26.69 o
  13  11   3      105.10       61.28     28.07 o
  14  11   3       45.27       57.91     30.88 o
  15  11   3      150.67      171.68     33.71 o
  16  11   3        3.91       -6.12     40.45 o
 -16  12   3        0.22        2.32     37.09 o
 -15  12   3       81.16       70.95     35.27 o
 -14  12   3       75.41      129.56     36.47 o
 -13  12   3        6.66       27.44     34.86 o
 -12  12   3        2.65       27.68     30.60 o
 -11  12   3      183.87      136.36     31.25 o
 -10  12   3        2.60      -15.57     30.31 o
  -9  12   3       21.11       35.07     13.64 o
  -8  12   3       72.55       73.60     14.57 o
  -7  12   3       56.77       58.94     14.68 o
  -6  12   3       17.62       20.32     20.73 o
  -5  12   3      101.18       89.89     21.72 o
  -4  12   3      279.70      321.76     21.32 o
  -3  12   3      455.68      482.19     22.02 o
  -2  12   3     2078.11     2033.73     30.14 o
  -1  12   3     1268.63     1200.04     23.73 o
   0  12   3     2280.88     2135.07     27.24 o
   1  12   3       31.46       27.76     11.33 o
   2  12   3        6.25        6.29     14.67 o
   3  12   3      226.33      208.47     16.01 o
   4  12   3     2509.88     2270.88     28.38 o
   5  12   3     4603.91     4853.63     41.25 o
   6  12   3       59.85       51.02     18.77 o
   7  12   3        0.57       15.83     20.61 o
   8  12   3      329.47      279.14     22.99 o
   9  12   3        3.62       28.10     20.72 o
  10  12   3      215.85      175.47     23.43 o
  11  12   3       49.80       53.68     25.65 o
  12  12   3       93.02      109.31     27.75 o
  13  12   3       65.26       76.02     32.80 o
  14  12   3       87.21      135.57     32.46 o
  15  12   3       34.62       54.80     38.65 o
  16  12   3       19.71        5.87     39.00 o
 -15  13   3       31.79        8.44     36.63 o
 -14  13   3        2.25       -8.06     35.71 o
 -13  13   3       52.48       56.36     36.19 o
 -12  13   3       28.73       58.86     36.09 o
 -11  13   3       19.48       -4.85     33.72 o
 -10  13   3       53.74       50.54     30.84 o
  -9  13   3       23.87       31.34     14.41 o
  -8  13   3        0.10       25.68     22.50 o
  -7  13   3      344.92      310.07     23.66 o
  -6  13   3      169.00      182.03     23.38 o
  -5  13   3      174.23      176.49     22.96 o
  -4  13   3      142.08      130.14     22.66 o
  -3  13   3      241.75      209.32     22.62 o
  -2  13   3      687.42      688.18     25.55 o
  -1  13   3      694.85      666.41     22.60 o
   0  13   3      494.83      490.52     18.22 o
   1  13   3      206.77      163.74     12.60 o
   2  13   3      108.18      105.26     15.76 o
   3  13   3      829.42      711.93     20.86 o
   4  13   3       51.48       54.98     17.69 o
   5  13   3      281.85      269.93     21.45 o
   6  13   3      108.49       90.56     23.24 o
   7  13   3      406.96      373.81     23.16 o
   8  13   3      201.58      190.49     23.33 o
   9  13   3      364.58      349.58     27.77 o
  10  13   3        4.56       31.99     25.26 o
  11  13   3        0.10        4.31     27.62 o
  12  13   3       84.24       91.49     31.25 o
  13  13   3      101.80       76.07     33.64 o
  14  13   3        4.25       24.52     36.37 o
  15  13   3       38.80       83.97     41.26 o
 -14  14   3        4.07        0.97     35.86 o
 -13  14   3        0.11       26.81     38.01 o
 -12  14   3        0.01      -24.00     37.82 o
 -11  14   3       93.60      101.82     36.71 o
 -10  14   3        1.20        7.41     33.89 o
  -9  14   3       83.51      113.87     26.44 o
  -8  14   3        0.27       25.39     24.65 o
  -7  14   3      410.37      387.85     26.42 o
  -6  14   3     1680.28     1637.48     33.72 o
  -5  14   3      468.70      512.06     26.11 o
  -4  14   3      816.95      801.63     29.78 o
  -3  14   3      213.88      214.67     24.60 o
  -2  14   3      146.52      125.76     21.38 o
  -1  14   3      292.43      324.35     20.81 o
   0  14   3     1033.96      954.58     22.42 o
   1  14   3      613.06      525.87     21.71 o
   2  14   3      352.12      310.19     19.24 o
   3  14   3       97.31       77.62     17.05 o
   4  14   3       21.02        4.45     18.11 o
   5  14   3       51.62       59.19     19.16 o
   6  14   3      112.22       83.52     21.57 o
   7  14   3        2.83        5.00     25.35 o
   8  14   3       16.35       -4.21     25.35 o
   9  14   3        0.41        6.00     24.82 o
  10  14   3        4.54        8.92     25.93 o
  11  14   3       57.57       57.95     30.20 o
  12  14   3       47.87       53.90     32.63 o
  13  14   3       32.66      100.21     37.71 o
  14  14   3        0.03      -13.32     41.15 o
 -13  15   3       35.11       87.29     39.95 o
 -12  15   3       31.36       91.90     39.55 o
 -11  15   3      582.67      656.27     45.04 o
 -10  15   3       88.93       80.29     35.05 o
  -9  15   3       31.99       27.31     31.41 o
  -8  15   3        0.63       28.26     27.11 o
  -7  15   3        3.13       21.07     23.84 o
  -6  15   3      166.03      192.25     26.14 o
  -5  15   3        0.60        9.06     22.84 o
  -4  15   3       27.39       67.60     24.22 o
  -3  15   3       30.12       24.53     25.82 o
  -2  15   3       23.24       -7.98     23.44 o
  -1  15   3      339.37      295.37     18.46 o
   0  15   3      303.17      315.64     17.99 o
   1  15   3      318.15      355.46     20.86 o
   2  15   3      282.30      268.81     19.83 o
   3  15   3       79.59       61.41     20.03 o
   4  15   3      558.45      559.77     27.30 o
   5  15   3      361.63      425.51     26.36 o
   6  15   3        1.70       30.29     24.71 o
   7  15   3      301.54      359.03     27.81 o
   8  15   3       64.10       88.24     28.86 o
   9  15   3        1.88      -27.87     28.45 o
  10  15   3        0.10       14.33     27.76 o
  11  15   3        2.84       10.82     32.90 o
  12  15   3        0.47       15.79     35.57 o
  13  15   3       69.58       81.49     40.85 o
 -12  16   3        1.40        9.52     40.94 o
 -11  16   3        4.19       20.46     38.09 o
 -10  16   3        6.06       41.52     36.15 o
  -9  16   3        1.45       12.44     32.95 o
  -8  16   3       39.21       67.73     28.65 o
  -7  16   3       84.61      107.35     26.89 o
  -6  16   3       98.69      139.46     31.64 o
  -5  16   3      253.02      330.34     32.25 o
  -4  16   3       62.32       48.97     31.23 o
  -3  16   3       58.64       41.22     27.40 o
  -2  16   3      240.66      215.98     24.39 o
  -1  16   3      197.46      200.18     20.88 o
   0  16   3      164.34      155.96     17.02 o
   1  16   3        2.91       44.41     21.90 o
   2  16   3        7.96       23.62     20.78 o
   3  16   3       69.22       55.53     27.40 o
   4  16   3       28.65       46.98     27.67 o
   5  16   3        0.27       10.45     29.53 o
   6  16   3      761.37      761.81     35.89 o
   7  16   3      117.29       92.06     29.91 o
   8  16   3       75.53      130.97     31.64 o
   9  16   3        7.09       19.62     31.93 o
  10  16   3      152.50      179.43     35.60 o
  11  16   3      123.36      211.71     34.04 o
 -10  17   3       38.32       72.89     37.96 o
  -9  17   3        0.21       18.50     32.02 o
  -8  17   3       35.82       48.40     33.31 o
  -7  17   3       18.35       15.87     31.06 o
  -6  17   3       36.10       64.40     29.15 o
  -5  17   3       12.54       33.70     35.21 o
  -4  17   3      137.07      131.55     36.43 o
  -3  17   3       45.87       78.92     30.22 o
  -2  17   3        9.54       17.63     28.12 o
  -1  17   3       39.78        8.87     36.26 o
   0  17   3       56.26       39.37     28.02 o
   1  17   3       27.44       62.23     25.78 o
   2  17   3      117.96      147.73     28.96 o
   3  17   3       73.84       66.14     29.93 o
   4  17   3        0.76        3.58     30.61 o
   5  17   3       58.27       95.99     32.41 o
   6  17   3       60.40       51.84     30.32 o
   7  17   3        2.07      -16.53     31.95 o
   8  17   3        0.10       30.26     34.64 o
   9  17   3        0.33       12.61     36.74 o
  10  17   3        5.95       29.53     35.98 o
  -8  18   3        5.64        9.12     40.22 o
  -7  18   3       24.06       16.31     39.57 o
  -6  18   3       15.13       40.33     40.29 o
  -5  18   3        4.65        0.35     33.37 o
  -4  18   3        1.39       50.48     37.12 o
  -3  18   3       23.94       63.30     37.49 o
  -2  18   3        1.53        9.17     36.18 o
  -1  18   3       15.85       15.88     38.49 o
   0  18   3      193.34      230.30     36.43 o
   1  18   3       35.18       30.36     33.85 o
   2  18   3        2.64       19.91     34.77 o
   3  18   3        8.16       49.96     30.23 o
   4  18   3       19.66       36.36     33.15 o
   5  18   3        2.82       -9.35     32.95 o
   6  18   3       46.23       68.85     32.75 o
   7  18   3       39.14       28.47     35.53 o
   8  18   3       82.64       91.78     36.72 o
  -5  19   3       32.93       70.94     38.85 o
  -4  19   3      198.50      319.25     43.43 o
  -3  19   3        4.35       34.30     43.89 o
  -2  19   3       21.68       21.81     42.91 o
  -1  19   3       13.43      108.77     47.89 o
   0  19   3      364.74      523.07     46.71 o
   1  19   3       25.80       39.27     37.01 o
   2  19   3       25.25       59.64     36.98 o
   3  19   3        0.13       -0.59     36.95 o
   4  19   3      139.61      172.00     35.91 o
   5  19   3       47.28      139.32     39.31 o
 -20   0   4      173.94      293.07     75.32 o
 -19   0   4        6.48      -30.06     58.58 o
 -18   0   4       32.10       -2.63     54.52 o
 -17   0   4        0.19        5.48     46.31 o
 -16   0   4      202.53      307.73     33.87 o
 -15   0   4        6.16       10.18     30.10 o
 -14   0   4     1076.06     1067.23     39.34 o
 -13   0   4     2375.48     2252.60     44.45 o
 -12   0   4     1166.73     1140.47     31.94 o
 -11   0   4     2099.47     2065.03     31.91 o
 -10   0   4     2463.92     2709.22     36.62 o
  -9   0   4      727.10      631.60     20.44 o
  -8   0   4     1541.98     1705.53     20.65 o
  -7   0   4      246.31      245.65     11.88 o
  -6   0   4    33390.70    33684.10    159.40 o
  -5   0   4    38927.14    39643.37    200.25 o
  -4   0   4    28026.97    29866.15     88.73 o
  -3   0   4     4060.33     3772.10     29.43 o
  -2   0   4    29857.66    29524.69    169.20 o
  -1   0   4    10449.45    10903.70     46.09 o
   0   0   4   167126.67   159036.17    793.93 o
   1   0   4    41159.98    42339.86    261.03 o
   2   0   4    91314.24    94562.22    591.49 o
   3   0   4      409.60      387.70     12.98 o
   4   0   4    26586.07    26894.22     97.49 o
   5   0   4    24107.51    24099.29     84.58 o
   6   0   4      612.28      609.99     16.76 o
   7   0   4    12101.69    13516.87     93.51 o
   8   0   4      725.99      753.83     22.27 o
   9   0   4    20372.15    20755.70    107.61 o
  10   0   4       88.37      105.18     18.40 o
  11   0   4     1086.98     1048.02     28.87 o
  12   0   4        5.73        7.26     23.77 o
  13   0   4      175.79      162.83     30.44 o
  14   0   4     1805.49     1830.10     48.32 o
  15   0   4      964.54      916.09     47.30 o
  16   0   4        2.01       24.99     44.45 o
  17   0   4       77.69       53.38     54.87 o
  18   0   4       37.69       62.74     67.82 o
  19   0   4        4.67       27.92     66.69 o
  20   0   4       14.26       68.58     58.74 o
 -20   1   4        0.75       34.69     40.64 o
 -19   1   4       30.67       19.62     40.66 o
 -18   1   4      108.25      131.37     38.58 o
 -17   1   4       71.91       77.92     35.20 o
 -16   1   4      134.94      143.38     25.08 o
 -15   1   4      695.61      622.63     26.65 o
 -14   1   4       23.23       26.69     20.04 o
 -13   1   4       34.66       22.34     17.07 o
 -12   1   4     4766.57     4852.99     37.27 o
 -11   1   4     4436.32     4684.64     32.30 o
 -10   1   4     2694.67     2542.71     26.99 o
  -9   1   4       83.65       75.13     10.88 o
  -8   1   4        1.83        6.29      9.79 o
  -7   1   4      968.43      988.46     16.03 o
  -6   1   4     7623.94     7030.31     32.46 o
  -5   1   4    14777.65    14949.28     65.38 o
  -4   1   4      251.91      239.80     10.10 o
  -3   1   4    12794.93    13806.60     64.34 o
  -2   1   4     1708.03     1613.56     11.88 o
  -1   1   4   250245.70   239748.30    574.38 o
   0   1   4     9001.63     9048.79     39.39 o
   1   1   4    12803.11    12601.13     46.98 o
   2   1   4        0.26        2.67      6.62 o
   3   1   4     4947.73     5097.56     24.02 o
   4   1   4     3078.53     3234.12     22.11 o
   5   1   4     7166.46     7159.43     29.09 o
   6   1   4     1699.82     1473.25     14.40 o
   7   1   4      104.68      109.36     10.18 o
   8   1   4      159.14      132.20     11.32 o
   9   1   4      171.59      217.47     13.46 o
  10   1   4      395.14      420.15     14.73 o
  11   1   4      108.41       93.66     14.14 o
  12   1   4       13.54       13.50     16.12 o
  13   1   4     1803.48     1938.29     37.89 o
  14   1   4       42.88       70.59     25.26 o
  15   1   4      128.12      126.32     22.69 o
  16   1   4       30.01       50.08     30.66 o
  17   1   4        7.16        8.65     39.07 o
  18   1   4        0.15        6.07     41.62 o
  19   1   4       66.18       99.99     42.46 o
 -20   2   4       10.11       16.12     43.51 o
 -19   2   4       68.37      141.47     45.35 o
 -18   2   4       86.56      108.07     41.68 o
 -17   2   4        4.46       -4.04     25.95 o
 -16   2   4      349.60      388.21     23.83 o
 -15   2   4      395.72      383.78     22.63 o
 -14   2   4      584.48      557.88     26.13 o
 -13   2   4     1417.49     1320.64     29.01 o
 -12   2   4      722.44      700.06     20.00 o
 -11   2   4       45.55       30.21     10.03 o
 -10   2   4      913.17      952.41     18.53 o
  -9   2   4      160.99      178.15     12.82 o
  -8   2   4      224.33      223.80     11.66 o
  -7   2   4     2428.80     2373.72     20.01 o
  -6   2   4      302.30      342.71     11.45 o
  -5   2   4      783.90      666.47     11.94 o
  -4   2   4      141.15      136.73      9.69 o
  -3   2   4      350.71      357.53      9.08 o
  -2   2   4     3482.41     3572.36     22.89 o
  -1   2   4    30101.03    30304.99     98.03 o
   0   2   4      401.12      480.78     10.37 o
   1   2   4     1465.01     1647.11     11.94 o
   2   2   4    11304.53    11868.98     34.60 o
   3   2   4      319.94      329.83      8.88 o
   4   2   4     7716.82     7796.22     28.76 o
   5   2   4      537.00      508.87     10.72 o
   6   2   4     2730.77     2790.98     18.88 o
   7   2   4     7498.32     7737.70     34.69 o
   8   2   4     1738.77     1980.60     20.06 o
   9   2   4      248.85      247.92     13.47 o
  10   2   4      969.27      905.87     17.94 o
  11   2   4     1254.35     1162.53     20.36 o
  12   2   4      268.64      260.52     17.57 o
  13   2   4       57.27       62.37     20.04 o
  14   2   4      169.61      188.30     20.74 o
  15   2   4      164.06       83.56     22.27 o
  16   2   4        9.33       18.52     27.87 o
  17   2   4       29.04       33.49     41.64 o
  18   2   4        1.19       10.60     41.07 o
  19   2   4       32.70        9.79     40.39 o
 -20   3   4        6.10      -12.14     43.00 o
 -19   3   4       34.40       52.10     43.46 o
 -18   3   4       92.00       87.09     38.82 o
 -17   3   4      164.26      165.75     36.94 o
 -16   3   4      212.09      245.47     19.94 o
 -15   3   4      420.20      417.43     21.63 o
 -14   3   4      386.92      355.11     20.91 o
 -13   3   4        1.17       13.55     10.79 o
 -12   3   4       82.30       90.92     13.52 o
 -11   3   4      108.13       91.26     11.48 o
 -10   3   4     5447.68     5330.64     37.82 o
  -9   3   4     1638.26     1518.45     21.02 o
  -8   3   4     3276.09     3582.15     28.34 o
  -7   3   4       33.18       24.28     11.42 o
  -6   3   4     6711.52     6799.33     31.96 o
  -5   3   4     3912.71     3710.39     25.58 o
  -4   3   4     3081.46     3562.55     25.44 o
  -3   3   4      473.36      522.75     17.23 o
  -2   3   4    10931.36    11809.92     45.98 o
  -1   3   4    40491.76    41761.27     87.86 o
   0   3   4     5096.29     4895.59     21.76 o
   1   3   4     1006.37     1235.45     10.10 o
   2   3   4     6043.87     6112.88     23.16 o
   3   3   4      596.62      872.40     11.43 o
   4   3   4     2045.74     1991.48     15.00 o
   5   3   4    16738.02    17381.62     54.43 o
   6   3   4     1054.70     1157.18     13.95 o
   7   3   4        3.84       15.60     10.58 o
   8   3   4     6236.91     6272.12     31.71 o
   9   3   4      554.07      550.05     14.97 o
  10   3   4     2260.87     2383.15     23.34 o
  11   3   4      419.31      443.99     16.70 o
  12   3   4      476.56      431.37     18.80 o
  13   3   4      486.61      476.00     20.66 o
  14   3   4      376.17      373.25     21.02 o
  15   3   4       45.24       33.03     18.89 o
  16   3   4       61.99       77.93     24.98 o
  17   3   4       19.80       24.37     36.40 o
  18   3   4       70.55       50.63     38.71 o
  19   3   4       47.32       47.74     42.45 o
 -20   4   4       64.80      104.82     42.78 o
 -19   4   4      106.01      122.54     41.38 o
 -18   4   4       11.11       27.31     36.57 o
 -17   4   4      348.37      331.82     40.09 o
 -16   4   4     1687.32     1781.31     51.92 o
 -15   4   4      793.57      695.51     34.95 o
 -14   4   4        0.70        2.71     28.79 o
 -13   4   4        1.23       20.17     27.02 o
 -12   4   4       16.25       12.92     22.57 o
 -11   4   4       29.65       25.92     14.54 o
 -10   4   4      294.94      301.06     14.14 o
  -9   4   4      167.36      123.56     14.22 o
  -8   4   4     1547.10     1508.91     21.49 o
  -7   4   4      278.39      279.23     14.92 o
  -6   4   4      291.66      305.84     13.95 o
  -5   4   4      144.32      121.20     12.65 o
  -4   4   4     7747.25     7442.90     34.88 o
  -3   4   4      343.88      297.78     11.32 o
  -2   4   4      952.43     1114.61     12.45 o
  -1   4   4    14643.21    14727.71     44.56 o
   0   4   4    16638.90    17739.51     57.29 o
   1   4   4     3462.48     3753.86     21.47 o
   2   4   4     5162.09     5214.19     21.28 o
   3   4   4     3397.95     3349.89     17.53 o
   4   4   4     1813.62     2015.10     16.77 o
   5   4   4      328.15      303.34      9.31 o
   6   4   4       44.17       67.37     10.62 o
   7   4   4      402.46      366.77     12.96 o
   8   4   4        8.12       -0.11     10.69 o
   9   4   4     8032.64     8310.23     39.49 o
  10   4   4       67.21       90.50     13.32 o
  11   4   4        1.98       15.13     14.68 o
  12   4   4      151.09      143.18     16.80 o
  13   4   4       16.94       22.94     16.64 o
  14   4   4       36.22       48.97     18.15 o
  15   4   4       55.19      107.17     20.10 o
  16   4   4        1.01       17.36     26.90 o
  17   4   4       99.47       97.79     38.90 o
  18   4   4       96.47      148.95     44.56 o
  19   4   4       92.25       24.28     46.45 o
 -19   5   4       38.91       72.94     42.24 o
 -18   5   4       89.95       96.41     39.19 o
 -17   5   4       42.99       43.65     34.83 o
 -16   5   4       78.60       64.43     32.90 o
 -15   5   4      727.37      707.67     35.22 o
 -14   5   4       68.13       75.63     29.50 o
 -13   5   4      324.60      348.62     28.92 o
 -12   5   4       75.01       84.06     20.42 o
 -11   5   4        9.61       18.90     15.53 o
 -10   5   4      409.47      421.12     15.75 o
  -9   5   4     7407.84     7515.35     46.74 o
  -8   5   4      707.51      783.52     17.85 o
  -7   5   4        3.65        6.01     12.60 o
  -6   5   4      250.02      230.13     15.54 o
  -5   5   4      263.67      243.38     13.53 o
  -4   5   4      109.96      123.83     11.97 o
  -3   5   4     3474.68     3531.66     23.01 o
  -2   5   4     3993.44     3808.19     22.53 o
  -1   5   4      676.41      783.84     10.41 o
   0   5   4     6440.28     6638.59     27.61 o
   1   5   4      837.49      861.77     11.70 o
   2   5   4    10571.03    10398.48     44.95 o
   3   5   4    23709.86    23314.04     56.42 o
   4   5   4      333.37      369.18      9.18 o
   5   5   4     1792.22     1825.53     16.75 o
   6   5   4      299.63      255.24     11.31 o
   7   5   4     1647.61     1460.58     18.87 o
   8   5   4      437.36      444.35     13.43 o
   9   5   4     1147.73     1138.88     17.72 o
  10   5   4      272.25      263.19     13.95 o
  11   5   4      329.12      346.65     15.69 o
  12   5   4       20.09        8.81     15.08 o
  13   5   4        0.47        7.32     16.38 o
  14   5   4      670.82      714.03     23.15 o
  15   5   4       36.66       67.70     20.81 o
  16   5   4        0.84       10.88     25.71 o
  17   5   4      161.35      143.50     43.35 o
  18   5   4      114.83      148.82     44.87 o
  19   5   4        1.31       41.96     44.70 o
 -19   6   4      148.32      196.87     41.73 o
 -18   6   4       16.14       11.20     40.83 o
 -17   6   4      402.59      455.09     41.71 o
 -16   6   4      890.53      936.37     45.87 o
 -15   6   4       14.54       18.72     32.05 o
 -14   6   4        0.14      -18.67     31.72 o
 -13   6   4       19.04       33.51     21.38 o
 -12   6   4      711.45      632.70     23.86 o
 -11   6   4     2188.03     2206.93     31.14 o
 -10   6   4        0.61        3.24     14.50 o
  -9   6   4       12.97       14.79     13.97 o
  -8   6   4     1560.51     1601.30     23.90 o
  -7   6   4     4619.48     4824.17     34.60 o
  -6   6   4     5554.70     5391.25     35.65 o
  -5   6   4    23181.17    24273.39    109.10 o
  -4   6   4     2494.88     2411.88     21.52 o
  -3   6   4       14.78        6.57     10.70 o
  -2   6   4     4185.75     4288.58     24.35 o
  -1   6   4        5.81       14.70      7.42 o
   0   6   4     3629.77     3654.78     23.32 o
   1   6   4        0.03        6.42      9.13 o
   2   6   4     7717.23     8032.94     37.74 o
   3   6   4      329.30      300.02      8.55 o
   4   6   4      190.20      199.19      8.19 o
   5   6   4     6355.69     6904.37     34.08 o
   6   6   4     7879.48     7819.79     33.22 o
   7   6   4      505.66      494.67     14.09 o
   8   6   4     2905.53     2805.93     28.50 o
   9   6   4        3.03        8.24      8.45 o
  10   6   4     6410.47     6532.49     47.85 o
  11   6   4       19.51       26.36     12.58 o
  12   6   4      336.21      278.51     16.84 o
  13   6   4      373.39      410.45     19.47 o
  14   6   4       21.36       21.22     18.14 o
  15   6   4      391.84      389.32     31.74 o
  16   6   4       69.40       63.24     28.77 o
  17   6   4       28.53       57.97     44.06 o
  18   6   4        4.09       -0.46     43.71 o
  19   6   4       23.78       57.15     43.24 o
 -19   7   4       27.01       18.10     42.23 o
 -18   7   4       17.48       46.47     39.76 o
 -17   7   4        9.98        8.27     37.73 o
 -16   7   4      319.05      296.29     36.94 o
 -15   7   4      193.12      155.07     33.49 o
 -14   7   4       68.48       75.67     23.63 o
 -13   7   4      209.02      201.61     23.82 o
 -12   7   4      322.49      363.04     25.51 o
 -11   7   4      471.92      431.12     21.76 o
 -10   7   4       96.03       61.37     16.09 o
  -9   7   4       97.07       84.90     14.35 o
  -8   7   4      126.69      116.43     14.21 o
  -7   7   4      353.65      325.36     15.49 o
  -6   7   4      234.95      252.22     15.04 o
  -5   7   4      444.15      452.79     14.60 o
  -4   7   4        0.44       17.98     11.59 o
  -3   7   4      546.38      637.16     15.21 o
  -2   7   4       81.67       75.04     10.74 o
  -1   7   4    11772.42    12637.33     53.11 o
   0   7   4      934.96      748.87     15.72 o
   1   7   4       17.75       54.40     10.82 o
   2   7   4      326.47      276.08     11.89 o
   3   7   4      449.25      395.71     13.15 o
   4   7   4     1680.65     1657.82     16.06 o
   5   7   4     2518.94     2720.23     25.64 o
   6   7   4       28.46       39.31     10.77 o
   7   7   4      153.04      172.90     11.47 o
   8   7   4      368.62      415.99     14.69 o
   9   7   4      627.43      556.75     18.03 o
  10   7   4      571.05      611.78     20.23 o
  11   7   4     1409.21     1440.80     26.19 o
  12   7   4      442.02      377.23     16.47 o
  13   7   4       10.73       -1.25     21.47 o
  14   7   4       15.31       12.74     20.90 o
  15   7   4      229.01      244.60     27.98 o
  16   7   4       93.36      137.54     31.66 o
  17   7   4      156.90      142.86     38.28 o
  18   7   4       12.99       22.67     39.25 o
 -18   8   4       35.64       77.47     40.26 o
 -17   8   4       16.04       -1.49     40.63 o
 -16   8   4      168.29      212.23     42.39 o
 -15   8   4       71.86      117.37     30.29 o
 -14   8   4       16.71       22.60     22.54 o
 -13   8   4      363.31      402.48     28.40 o
 -12   8   4     2541.95     2398.17     38.97 o
 -11   8   4       63.35       80.35     20.45 o
 -10   8   4      337.74      305.31     19.54 o
  -9   8   4      232.17      268.75     18.20 o
  -8   8   4     2049.96     2004.15     23.22 o
  -7   8   4        4.96        9.64     13.33 o
  -6   8   4     4621.00     4764.14     34.12 o
  -5   8   4      315.08      334.50     14.71 o
  -4   8   4     2138.85     2133.63     23.33 o
  -3   8   4      285.32      361.74     13.72 o
  -2   8   4     3361.53     3602.06     25.18 o
  -1   8   4        0.24        7.83      9.32 o
   0   8   4     1169.42      966.37     17.98 o
   1   8   4     2359.85     2384.90     22.32 o
   2   8   4     4656.34     4911.86     32.51 o
   3   8   4      894.56      869.81     16.56 o
   4   8   4      603.93      661.57     13.69 o
   5   8   4       64.55       39.04     12.27 o
   6   8   4        9.16        5.43     10.21 o
   7   8   4      426.64      499.90     14.34 o
   8   8   4     1533.23     1456.01     21.68 o
   9   8   4      162.72      169.35     17.63 o
  10   8   4       33.30       47.39     17.13 o
  11   8   4      568.45      484.79     21.73 o
  12   8   4      326.95      341.03     22.68 o
  13   8   4      703.78      744.13     28.04 o
  14   8   4        9.55       31.42     26.64 o
  15   8   4      109.73      110.15     26.55 o
  16   8   4       26.96       64.59     35.26 o
  17   8   4       21.74       72.27     40.83 o
  18   8   4        0.01       58.97     44.71 o
 -18   9   4       15.71       40.59     40.71 o
 -17   9   4        7.76        8.61     39.16 o
 -16   9   4      236.35      309.43     42.24 o
 -15   9   4       12.41       32.03     32.93 o
 -14   9   4        3.42        3.36     25.86 o
 -13   9   4      191.13      151.72     25.92 o
 -12   9   4        1.30       -0.21     23.68 o
 -11   9   4      984.93      854.12     26.43 o
 -10   9   4       13.40       23.63     17.66 o
  -9   9   4        0.12       13.31     16.55 o
  -8   9   4      170.59      158.64     13.52 o
  -7   9   4      360.59      362.20     16.69 o
  -6   9   4      664.48      617.43     17.23 o
  -5   9   4     1052.72     1105.07     18.29 o
  -4   9   4        0.00        6.45     13.26 o
  -3   9   4     2616.92     2776.58     26.39 o
  -2   9   4     7511.42     7735.10     44.99 o
  -1   9   4      129.74      132.34     12.84 o
   0   9   4        3.31       -0.02     10.10 o
   1   9   4     2635.36     2874.08     25.24 o
   2   9   4     5603.12     5764.45     36.36 o
   3   9   4      157.00      138.24     10.31 o
   4   9   4     3906.43     4031.80     28.08 o
   5   9   4      422.15      432.71     14.88 o
   6   9   4     2523.28     2666.02     25.04 o
   7   9   4     1708.62     1775.83     21.42 o
   8   9   4        5.24        1.15     13.67 o
   9   9   4     1799.32     1690.96     27.13 o
  10   9   4      127.39      125.60     19.66 o
  11   9   4      222.64      227.63     21.67 o
  12   9   4      166.69      178.73     24.40 o
  13   9   4      176.44      221.14     25.42 o
  14   9   4       48.75       27.69     27.00 o
  15   9   4       17.62       60.36     29.42 o
  16   9   4      121.90      155.92     40.72 o
  17   9   4      110.17      158.35     38.79 o
 -17  10   4        8.82       20.07     38.98 o
 -16  10   4        6.32        9.19     35.51 o
 -15  10   4       35.36       46.74     31.99 o
 -14  10   4      143.74      105.45     30.27 o
 -13  10   4       87.87       66.86     21.75 o
 -12  10   4      302.81      301.22     24.27 o
 -11  10   4       45.35       66.53     21.08 o
 -10  10   4       79.27       63.86     19.20 o
  -9  10   4     1108.55     1050.57     24.33 o
  -8  10   4      534.96      501.40     18.14 o
  -7  10   4      164.19      148.53     18.86 o
  -6  10   4        1.01       -8.84     15.12 o
  -5  10   4        4.45        7.13     13.02 o
  -4  10   4        0.02       11.03     12.75 o
  -3  10   4     1473.61     1315.94     19.94 o
  -2  10   4     2018.73     1946.87     22.84 o
  -1  10   4      200.54      190.20     12.57 o
   0  10   4      199.98      192.74     10.83 o
   1  10   4       10.56       16.30      8.35 o
   2  10   4      250.66      230.73      9.91 o
   3  10   4     2228.44     2197.39     20.63 o
   4  10   4       38.58       48.14     13.68 o
   5  10   4      228.39      256.62     16.67 o
   6  10   4     3100.80     3076.97     29.94 o
   7  10   4      793.76      807.00     21.03 o
   8  10   4      517.17      512.34     20.78 o
   9  10   4       97.97       82.36     15.35 o
  10  10   4      126.29      119.61     18.70 o
  11  10   4       95.18       75.82     19.54 o
  12  10   4      509.67      524.43     28.36 o
  13  10   4       34.48       27.29     25.77 o
  14  10   4        3.91       58.56     31.14 o
  15  10   4       25.88       59.36     36.98 o
  16  10   4        0.06      -17.86     41.52 o
  17  10   4       98.35      154.68     42.83 o
 -17  11   4        2.89       35.70     36.69 o
 -16  11   4        3.30      -11.83     37.08 o
 -15  11   4        2.51       28.14     33.72 o
 -14  11   4      127.32      175.80     33.85 o
 -13  11   4       78.43      101.10     32.44 o
 -12  11   4        8.21       12.59     30.58 o
 -11  11   4      198.72      154.30     21.26 o
 -10  11   4        0.40       -0.32     18.48 o
  -9  11   4      243.25      212.34     15.66 o
  -8  11   4      143.35      141.18     19.10 o
  -7  11   4      406.62      419.55     23.34 o
  -6  11   4        5.67       10.83     16.83 o
  -5  11   4      490.25      484.02     18.82 o
  -4  11   4     1016.65     1013.20     23.85 o
  -3  11   4      964.18      986.88     21.72 o
  -2  11   4      149.96      153.94     14.78 o
  -1  11   4       33.16       17.18     12.18 o
   0  11   4      129.12      102.41     11.21 o
   1  11   4       15.91       16.95      8.93 o
   2  11   4      437.61      387.44     15.20 o
   3  11   4     2589.69     2597.99     24.48 o
   4  11   4        7.68       25.99     14.21 o
   5  11   4     1611.01     1570.97     27.51 o
   6  11   4       60.23       47.71     18.08 o
   7  11   4        0.43        3.91     18.59 o
   8  11   4     1700.96     1702.02     28.19 o
   9  11   4      311.04      231.68     21.96 o
  10  11   4       39.68       30.73     22.24 o
  11  11   4       54.88       84.58     17.62 o
  12  11   4       26.90       16.33     25.29 o
  13  11   4       50.50       33.85     28.77 o
  14  11   4      118.79      100.62     31.15 o
  15  11   4        1.12       -1.99     37.64 o
  16  11   4       11.31      -29.93     40.49 o
 -16  12   4        8.01        6.65     36.32 o
 -15  12   4        7.70       22.47     34.66 o
 -14  12   4      142.41      120.03     34.34 o
 -13  12   4        5.33       19.05     31.25 o
 -12  12   4      146.60      130.00     32.98 o
 -11  12   4      204.91      222.35     32.87 o
 -10  12   4      631.58      689.09     34.94 o
  -9  12   4      254.24      182.67     17.13 o
  -8  12   4      124.45       95.77     18.98 o
  -7  12   4       17.50       20.64     20.35 o
  -6  12   4     1922.93     1987.28     29.51 o
  -5  12   4       27.71       27.54     21.60 o
  -4  12   4      119.03       92.65     19.75 o
  -3  12   4       45.07       34.90     19.06 o
  -2  12   4      480.73      481.97     21.08 o
  -1  12   4      116.15      110.33     16.56 o
   0  12   4      149.21      165.76     16.16 o
   1  12   4      325.89      355.57     14.03 o
   2  12   4      638.67      634.30     18.33 o
   3  12   4       15.87        6.50     14.35 o
   4  12   4       27.04       25.32     14.31 o
   5  12   4      245.15      264.75     18.84 o
   6  12   4       22.23       28.95     19.48 o
   7  12   4      184.65      117.11     21.74 o
   8  12   4     1430.37     1460.71     32.87 o
   9  12   4       48.17       45.28     20.07 o
  10  12   4      129.42      141.86     25.50 o
  11  12   4        0.13       14.83     24.80 o
  12  12   4       27.49       29.77     28.38 o
  13  12   4      103.41      147.16     31.78 o
  14  12   4       11.66       39.58     34.45 o
  15  12   4        5.12        3.95     36.65 o
 -15  13   4        4.28       12.52     34.40 o
 -14  13   4       81.01      133.35     36.49 o
 -13  13   4        0.50        9.85     36.20 o
 -12  13   4        2.20        0.72     34.62 o
 -11  13   4        0.31       20.09     33.69 o
 -10  13   4       22.38       70.64     32.28 o
  -9  13   4       67.71       59.68     19.68 o
  -8  13   4       78.46       49.63     17.77 o
  -7  13   4       59.00       60.06     24.07 o
  -6  13   4      607.16      612.48     27.58 o
  -5  13   4      234.94      207.20     22.82 o
  -4  13   4       44.62       52.37     22.29 o
  -3  13   4        2.85       11.18     22.83 o
  -2  13   4      775.05      699.56     23.24 o
  -1  13   4     1563.26     1462.29     24.53 o
   0  13   4       22.12       50.06     12.96 o
   1  13   4       11.43        3.94      9.03 o
   2  13   4      872.44      896.12     18.45 o
   3  13   4      214.70      194.29     14.12 o
   4  13   4       24.37       17.64     14.46 o
   5  13   4        1.04        0.71     11.09 o
   6  13   4       77.83       94.40     19.83 o
   7  13   4       62.63       58.55     22.09 o
   8  13   4      408.43      480.12     27.02 o
   9  13   4      749.42      757.71     30.24 o
  10  13   4       67.85       92.30     24.94 o
  11  13   4        0.05        5.79     25.36 o
  12  13   4      138.81      169.46     30.63 o
  13  13   4      210.22      212.64     39.03 o
  14  13   4        0.03      -25.05     38.02 o
 -14  14   4        2.07       -9.23     38.10 o
 -13  14   4        1.96       18.27     39.68 o
 -12  14   4        4.83       16.17     36.18 o
 -11  14   4        0.05        6.08     35.56 o
 -10  14   4        4.41       27.31     33.61 o
  -9  14   4      287.29      346.29     35.76 o
  -8  14   4       16.69       27.94     23.60 o
  -7  14   4      226.06      230.01     27.81 o
  -6  14   4      120.88      145.00     23.21 o
  -5  14   4       12.16       23.22     22.45 o
  -4  14   4        2.45       18.40     23.63 o
  -3  14   4      289.51      282.14     25.99 o
  -2  14   4       89.02       48.79     21.45 o
  -1  14   4      116.25      132.90     17.66 o
   0  14   4      233.47      222.58     13.27 o
   1  14   4       62.55       62.45     13.69 o
   2  14   4      530.19      524.76     20.21 o
   3  14   4       75.74       86.27     13.22 o
   4  14   4      111.07       84.43     15.64 o
   5  14   4       42.18       46.22     13.87 o
   6  14   4      242.72      235.48     24.59 o
   7  14   4      133.60      104.90     23.19 o
   8  14   4      147.05      152.10     27.87 o
   9  14   4       46.90       32.74     24.67 o
  10  14   4        0.21       16.21     25.82 o
  11  14   4       64.47       63.35     32.01 o
  12  14   4        1.34        8.42     33.22 o
  13  14   4      206.78      251.69     39.32 o
 -13  15   4        0.05        2.91     40.08 o
 -12  15   4       37.92       46.69     37.28 o
 -11  15   4        1.51       27.68     38.37 o
 -10  15   4       73.72       83.07     34.26 o
  -9  15   4       60.82       47.03     32.74 o
  -8  15   4       21.50        7.06     27.60 o
  -7  15   4        0.52       -0.83     27.26 o
  -6  15   4       37.25       26.75     25.01 o
  -5  15   4       53.73       75.57     25.11 o
  -4  15   4       41.83       68.33     25.19 o
  -3  15   4       96.07      121.41     25.48 o
  -2  15   4       80.78       99.34     21.11 o
  -1  15   4        3.28        7.81     16.15 o
   0  15   4        6.25       -1.02     13.34 o
   1  15   4      628.34      729.90     24.18 o
   2  15   4       76.40       61.90     15.39 o
   3  15   4        5.68       21.70     15.65 o
   4  15   4      108.06      114.15     18.54 o
   5  15   4       15.47       18.77     15.59 o
   6  15   4      416.98      521.53     33.04 o
   7  15   4      428.90      426.52     30.89 o
   8  15   4       20.14       13.09     27.59 o
   9  15   4       67.94       46.38     28.54 o
  10  15   4       23.33       25.11     30.61 o
  11  15   4        9.00       11.63     32.77 o
  12  15   4       21.19       44.58     37.94 o
 -12  16   4       45.32       31.26     40.07 o
 -11  16   4      135.32      140.15     38.43 o
 -10  16   4        2.69       61.53     38.38 o
  -9  16   4      228.59      294.78     39.69 o
  -8  16   4       25.70       33.60     31.23 o
  -7  16   4       27.26       63.99     26.11 o
  -6  16   4       92.68      145.24     31.66 o
  -5  16   4        7.74       23.31     29.29 o
  -4  16   4        0.01       23.91     27.75 o
  -3  16   4       15.33       24.20     27.07 o
  -2  16   4       96.85      188.91     26.79 o
  -1  16   4       29.22       53.12     23.55 o
   0  16   4       22.46       16.63     16.26 o
   1  16   4        0.56       17.50     25.36 o
   2  16   4        0.88       -7.50     28.07 o
   3  16   4       74.86       72.07     27.98 o
   4  16   4       10.35       12.48     29.04 o
   5  16   4        9.53        8.20     29.59 o
   6  16   4      194.72      220.16     31.76 o
   7  16   4        2.18       27.09     29.52 o
   8  16   4        3.53        8.37     29.98 o
   9  16   4       39.02       34.09     36.46 o
  10  16   4        0.11       19.60     34.42 o
  11  16   4      112.78      210.25     44.45 o
 -10  17   4       72.67      133.71     37.96 o
  -9  17   4        1.21        6.16     35.97 o
  -8  17   4        1.63        9.75     34.43 o
  -7  17   4        0.05       12.78     35.45 o
  -6  17   4      119.59      132.38     36.15 o
  -5  17   4      159.12      181.37     37.12 o
  -4  17   4       91.36       91.30     34.90 o
  -3  17   4        2.32       21.90     32.10 o
  -2  17   4       19.56       48.07     35.18 o
  -1  17   4       72.16       36.51     33.24 o
   0  17   4       10.22        7.14     27.61 o
   1  17   4       64.22       78.76     27.36 o
   2  17   4      270.54      309.92     32.29 o
   3  17   4        2.36        5.08     29.73 o
   4  17   4       47.49       70.73     31.36 o
   5  17   4      186.77      201.93     34.33 o
   6  17   4      148.02      200.01     32.00 o
   7  17   4      233.08      252.67     33.46 o
   8  17   4      181.54      219.08     37.74 o
   9  17   4       15.98       53.76     37.74 o
  -8  18   4        7.42      -11.54     42.98 o
  -7  18   4       10.00        7.96     36.73 o
  -6  18   4       32.69       32.58     39.15 o
  -5  18   4       25.48       57.55     36.43 o
  -4  18   4       46.40       60.07     38.67 o
  -3  18   4        8.53       22.00     35.62 o
  -2  18   4       27.51       24.50     36.53 o
  -1  18   4       28.93      102.28     33.01 o
   0  18   4        7.21       -0.45     34.44 o
   1  18   4        0.17       -2.89     34.18 o
   2  18   4      103.19      124.19     32.53 o
   3  18   4       10.07       22.52     31.80 o
   4  18   4        3.50       32.41     32.19 o
   5  18   4       12.99      -10.65     32.94 o
   6  18   4       20.42       43.92     33.54 o
   7  18   4        1.92       -7.41     37.40 o
  -5  19   4       11.56        2.70     39.86 o
  -4  19   4       47.22       79.89     43.86 o
  -3  19   4       86.15      187.70     42.50 o
  -2  19   4        0.02      -11.47     36.68 o
  -1  19   4        4.32       27.97     38.50 o
   0  19   4        0.09       36.34     39.37 o
   1  19   4       32.39       52.29     38.72 o
   2  19   4        0.13       13.10     36.13 o
   3  19   4       10.63       17.75     35.40 o
   4  19   4        0.95       -8.09     35.40 o
 -20   1   5        7.92       31.57     45.66 o
 -19   1   5        0.00       43.27     39.52 o
 -18   1   5       15.57        2.66     37.30 o
 -17   1   5       18.77       10.44     28.56 o
 -16   1   5        5.13       -1.97     27.80 o
 -15   1   5     1049.01     1157.21     30.01 o
 -14   1   5      877.33      832.07     25.34 o
 -13   1   5      198.07      189.96     18.22 o
 -12   1   5      268.97      238.38     16.97 o
 -11   1   5      859.29      860.62     16.58 o
 -10   1   5     1006.12     1048.10     15.31 o
  -9   1   5     4571.48     4428.11     25.05 o
  -8   1   5     4479.26     4644.33     25.92 o
  -7   1   5      140.08      128.36     11.17 o
  -6   1   5      149.89      106.10     11.24 o
  -5   1   5     4801.31     4674.68     22.27 o
  -4   1   5     2690.75     2636.70     17.29 o
  -3   1   5    16810.49    17705.69     53.76 o
  -2   1   5    25454.09    25861.63     59.47 o
  -1   1   5    13911.47    13883.81     38.11 o
   0   1   5    93033.72    92688.71    220.24 o
   1   1   5     3390.94     3559.95     18.43 o
   2   1   5       15.53       15.03      6.84 o
   3   1   5      393.40      362.52      8.07 o
   4   1   5      373.35      379.97     10.07 o
   5   1   5     3309.56     3323.75     20.93 o
   6   1   5     1884.13     1951.92     17.57 o
   7   1   5     5335.17     5321.56     26.72 o
   8   1   5      189.62      165.16     11.55 o
   9   1   5       57.28       53.51     11.32 o
  10   1   5     1299.07     1198.86     18.82 o
  11   1   5     1400.99     1320.56     21.50 o
  12   1   5       87.31       76.94     17.78 o
  13   1   5      435.03      441.31     23.26 o
  14   1   5     1797.61     1688.47     35.93 o
  15   1   5       10.65       36.43     23.10 o
  16   1   5       75.77       77.79     30.31 o
  17   1   5        3.39       -3.38     37.32 o
  18   1   5       17.86       15.48     38.35 o
  19   1   5        8.60       43.71     41.68 o
 -20   2   5       81.54       78.03     43.80 o
 -19   2   5        0.25       15.64     41.37 o
 -18   2   5      240.81      285.17     45.15 o
 -17   2   5        8.21        1.98     26.28 o
 -16   2   5        7.90       17.41     25.63 o
 -15   2   5       73.51       98.41     19.13 o
 -14   2   5      752.16      663.06     23.33 o
 -13   2   5      142.39      156.56     19.31 o
 -12   2   5     4665.61     4536.36     40.52 o
 -11   2   5      143.97      138.09     12.24 o
 -10   2   5     1211.77     1163.56     17.86 o
  -9   2   5     2550.44     2677.85     25.28 o
  -8   2   5      711.06      528.57     15.52 o
  -7   2   5      226.38      220.10     10.93 o
  -6   2   5     1135.45     1057.61     14.97 o
  -5   2   5    15566.86    15495.62     75.58 o
  -4   2   5    25743.16    25349.00     76.49 o
  -3   2   5    20088.95    20439.95     56.02 o
  -2   2   5      370.38      343.05      8.17 o
  -1   2   5    65967.75    69295.98    160.70 o
   0   2   5    13437.51    12873.39     39.51 o
   1   2   5    29322.77    28987.99     67.28 o
   2   2   5     9004.41     9247.99     31.54 o
   3   2   5    47884.42    48816.54    118.83 o
   4   2   5     1502.82     1632.53     15.12 o
   5   2   5        2.33       -1.04      9.58 o
   6   2   5      102.86      111.02      9.14 o
   7   2   5    10848.75    11679.42     41.87 o
   8   2   5      712.01      786.66     14.32 o
   9   2   5      398.42      380.28     13.13 o
  10   2   5      178.99      198.54     13.20 o
  11   2   5     1130.58     1108.00     20.21 o
  12   2   5        0.08       15.54     16.53 o
  13   2   5      105.42       67.42     20.36 o
  14   2   5      253.48      230.27     22.93 o
  15   2   5       57.34       76.00     23.05 o
  16   2   5        1.47        2.61     29.08 o
  17   2   5       16.68        5.41     37.90 o
  18   2   5        3.78       13.63     42.48 o
  19   2   5      147.06      175.89     44.51 o
 -20   3   5       11.26      -12.56     41.25 o
 -19   3   5        3.12       19.17     42.63 o
 -18   3   5      105.95       99.69     38.24 o
 -17   3   5        6.65       10.13     39.68 o
 -16   3   5      156.18      142.57     34.07 o
 -15   3   5       48.29       28.86     15.55 o
 -14   3   5       73.69       65.41     16.11 o
 -13   3   5      499.51      461.13     16.99 o
 -12   3   5        0.38        8.43     13.43 o
 -11   3   5      191.77      179.73     12.30 o
 -10   3   5      623.37      602.17     14.26 o
  -9   3   5        6.72       -0.34     12.27 o
  -8   3   5      829.96      753.27     16.59 o
  -7   3   5      365.64      309.53     13.25 o
  -6   3   5     2665.52     2785.75     21.56 o
  -5   3   5       77.81       74.47     10.35 o
  -4   3   5      221.42      234.30     10.05 o
  -3   3   5     4064.66     4197.64     26.50 o
  -2   3   5     2083.68     2126.85     17.37 o
  -1   3   5      590.36      609.53      8.96 o
   0   3   5        5.40       10.23      5.72 o
   1   3   5      827.87      790.79      8.61 o
   2   3   5      951.61     1002.14      9.33 o
   3   3   5    22557.02    23076.94     59.34 o
   4   3   5     3437.22     3272.31     21.08 o
   5   3   5       57.22       43.60      9.44 o
   6   3   5       15.99       23.11     10.47 o
   7   3   5    24506.00    25639.62     98.39 o
   8   3   5       67.77       71.67      9.62 o
   9   3   5       51.07       76.33     10.70 o
  10   3   5       87.43       68.78     13.05 o
  11   3   5      373.23      366.29     15.88 o
  12   3   5      126.52      109.52     16.43 o
  13   3   5      294.38      314.36     20.75 o
  14   3   5       53.71       52.22     19.47 o
  15   3   5      181.02      227.19     22.43 o
  16   3   5        2.97       29.82     30.37 o
  17   3   5       51.43       41.78     39.21 o
  18   3   5        6.56       15.08     42.32 o
  19   3   5      207.13      211.18     44.25 o
 -20   4   5       19.07       23.27     40.95 o
 -19   4   5        0.68      -10.76     40.50 o
 -18   4   5       91.42      135.38     38.36 o
 -17   4   5       10.97        9.74     37.14 o
 -16   4   5       14.35       67.62     36.29 o
 -15   4   5       23.82       32.59     32.55 o
 -14   4   5        0.65       14.79     29.51 o
 -13   4   5       14.31       -6.08     29.06 o
 -12   4   5       42.70       35.34     15.14 o
 -11   4   5     1112.51     1081.90     21.88 o
 -10   4   5     3876.98     3927.38     29.91 o
  -9   4   5      425.21      385.15     16.28 o
  -8   4   5        0.84        2.14     12.47 o
  -7   4   5        5.18        7.24     12.37 o
  -6   4   5     7004.87     7294.86     51.42 o
  -5   4   5      164.61      102.66     11.37 o
  -4   4   5     7775.30     7557.16     33.08 o
  -3   4   5     2623.87     2544.89     17.84 o
  -2   4   5     7320.91     7253.16     36.02 o
  -1   4   5     2124.31     2125.20     13.80 o
   0   4   5      304.18      367.89      8.75 o
   1   4   5     1092.75     1020.65     10.54 o
   2   4   5      391.21      374.12      7.56 o
   3   4   5     4006.89     3846.05     18.17 o
   4   4   5     1135.22     1066.96     12.85 o
   5   4   5      144.02      130.40      9.17 o
   6   4   5     4824.80     5355.78     26.31 o
   7   4   5     1601.46     1396.45     17.43 o
   8   4   5      504.70      563.34     14.01 o
   9   4   5     3386.01     3219.21     24.13 o
  10   4   5      669.25      655.80     16.14 o
  11   4   5      122.77      120.78     14.86 o
  12   4   5      430.32      365.87     18.23 o
  13   4   5      361.86      407.14     19.10 o
  14   4   5      868.38      884.94     25.06 o
  15   4   5      580.93      651.82     27.17 o
  16   4   5       66.84       77.14     29.53 o
  17   4   5        3.53       -9.06     38.04 o
  18   4   5       96.57      112.54     40.81 o
  19   4   5       12.03       10.85     44.54 o
 -19   5   5       10.94       45.84     44.23 o
 -18   5   5        0.75       -1.12     38.79 o
 -17   5   5        3.66       27.54     33.61 o
 -16   5   5       76.00       80.93     34.42 o
 -15   5   5     1381.58     1453.36     47.01 o
 -14   5   5       14.67       49.31     32.06 o
 -13   5   5        0.12        3.27     18.08 o
 -12   5   5      602.78      608.06     23.37 o
 -11   5   5     1327.76     1330.91     24.81 o
 -10   5   5       52.31       76.81     13.34 o
  -9   5   5     2326.67     2361.54     25.34 o
  -8   5   5     1416.76     1458.02     20.79 o
  -7   5   5       11.19       17.53     12.50 o
  -6   5   5     2609.25     2779.52     25.73 o
  -5   5   5        8.62       14.82     13.28 o
  -4   5   5     2154.10     2045.27     21.06 o
  -3   5   5     2989.66     2844.99     20.15 o
  -2   5   5     1422.30     1476.51     14.29 o
  -1   5   5     4095.60     3765.60     19.05 o
   0   5   5     7933.54     8091.67     34.52 o
   1   5   5      671.18      740.02     11.34 o
   2   5   5     3467.31     3430.85     18.74 o
   3   5   5     6028.93     6162.31     26.21 o
   4   5   5       38.88       27.58      8.93 o
   5   5   5     4626.58     4853.80     26.80 o
   6   5   5       65.92       78.00     10.39 o
   7   5   5       48.82       98.22     10.90 o
   8   5   5     3852.17     4110.40     26.93 o
   9   5   5      136.57      135.29     12.51 o
  10   5   5      443.45      431.89     16.63 o
  11   5   5      503.66      527.14     18.91 o
  12   5   5      190.58      184.96     15.11 o
  13   5   5      616.21      604.21     19.78 o
  14   5   5      598.64      770.44     22.42 o
  15   5   5      173.46      184.34     26.02 o
  16   5   5       24.55       53.23     30.16 o
  17   5   5      193.96      159.61     39.43 o
  18   5   5       74.86      129.17     40.65 o
  19   5   5       32.34      124.20     43.43 o
 -19   6   5        1.97       12.82     44.49 o
 -18   6   5      135.48      226.64     43.19 o
 -17   6   5       57.19       61.26     39.65 o
 -16   6   5        4.72       58.74     37.02 o
 -15   6   5      243.30      215.86     36.12 o
 -14   6   5      120.43       89.51     22.58 o
 -13   6   5      791.90      689.87     27.16 o
 -12   6   5      554.19      530.02     22.94 o
 -11   6   5       59.05       66.02     16.82 o
 -10   6   5       43.15       47.02     14.87 o
  -9   6   5       77.20       66.76     13.78 o
  -8   6   5     4046.91     4123.73     34.52 o
  -7   6   5       18.29       38.64     14.31 o
  -6   6   5     6253.95     6660.48     40.92 o
  -5   6   5     5384.75     5096.37     34.49 o
  -4   6   5        6.70        8.97     11.22 o
  -3   6   5     6419.96     6274.45     28.85 o
  -2   6   5       16.44       19.78      8.80 o
  -1   6   5     6061.69     5798.87     24.99 o
   0   6   5     3459.79     3865.20     23.98 o
   1   6   5     4490.23     4378.24     23.92 o
   2   6   5     4372.36     4358.15     24.25 o
   3   6   5      124.56      130.20      7.69 o
   4   6   5     3874.81     4107.03     21.23 o
   5   6   5     2216.27     2186.65     18.08 o
   6   6   5      319.78      274.92     10.26 o
   7   6   5      852.98      795.27     14.29 o
   8   6   5      341.71      335.44     12.63 o
   9   6   5     1113.58      926.32     17.45 o
  10   6   5      113.66       97.27     12.98 o
  11   6   5       99.08       88.06     13.85 o
  12   6   5        0.19       -5.74     14.01 o
  13   6   5       75.30       65.51     16.25 o
  14   6   5      172.96      168.95     19.53 o
  15   6   5      128.17      122.94     27.24 o
  16   6   5       87.29       85.10     31.96 o
  17   6   5       29.75       61.87     39.59 o
  18   6   5       36.70       53.68     37.97 o
 -19   7   5       84.91      118.52     44.85 o
 -18   7   5       62.85       83.80     43.58 o
 -17   7   5        6.81       14.38     40.11 o
 -16   7   5       43.23       66.65     34.65 o
 -15   7   5       28.65       77.26     34.50 o
 -14   7   5      273.55      258.04     24.60 o
 -13   7   5      115.59      170.74     24.86 o
 -12   7   5      128.59      166.44     21.19 o
 -11   7   5      191.40      206.18     20.02 o
 -10   7   5      385.88      404.03     19.93 o
  -9   7   5      599.21      634.22     19.86 o
  -8   7   5      682.25      743.29     16.89 o
  -7   7   5      829.74      731.94     18.93 o
  -6   7   5      261.75      251.43     14.88 o
  -5   7   5     1761.30     1746.99     21.38 o
  -4   7   5     5678.07     5978.85     34.32 o
  -3   7   5      502.46      501.64     13.81 o
  -2   7   5     3043.85     2899.58     21.80 o
  -1   7   5     5454.23     5619.59     30.22 o
   0   7   5       32.72       40.33     11.58 o
   1   7   5    18401.52    18874.57     63.08 o
   2   7   5       87.66      110.84     11.00 o
   3   7   5      951.86      823.00     12.39 o
   4   7   5    22560.90    23301.71     66.79 o
   5   7   5     1646.45     1526.43     14.57 o
   6   7   5      435.45      410.94     12.79 o
   7   7   5     4262.53     4456.23     27.04 o
   8   7   5      254.67      231.77     12.60 o
   9   7   5     1918.17     1897.30     25.56 o
  10   7   5     1456.93     1206.32     23.67 o
  11   7   5      112.21       99.20     17.51 o
  12   7   5       30.62       45.36      9.95 o
  13   7   5       29.97       30.58     12.59 o
  14   7   5       46.01       23.19     22.12 o
  15   7   5      271.80      249.99     28.28 o
  16   7   5       18.16       60.37     35.26 o
  17   7   5       22.26       29.75     38.27 o
  18   7   5        0.42      -32.86     38.31 o
 -18   8   5       83.52       99.47     42.44 o
 -17   8   5        9.61       13.72     37.65 o
 -16   8   5      149.03      157.03     39.19 o
 -15   8   5       10.26       15.00     28.62 o
 -14   8   5       15.90       18.34     24.10 o
 -13   8   5     1419.70     1360.63     34.16 o
 -12   8   5       89.94      119.58     21.83 o
 -11   8   5     2116.10     2152.10     35.70 o
 -10   8   5      154.04      150.39     19.98 o
  -9   8   5     3409.20     3292.46     33.50 o
  -8   8   5      549.35      497.21     18.06 o
  -7   8   5       58.62       39.37     14.35 o
  -6   8   5     1148.95     1201.10     20.71 o
  -5   8   5      161.43      197.11     14.23 o
  -4   8   5      487.88      568.65     14.89 o
  -3   8   5     1863.66     1907.09     20.75 o
  -2   8   5     2370.03     2334.69     20.76 o
  -1   8   5       78.51       85.23      9.47 o
   0   8   5      976.12     1007.98     17.59 o
   1   8   5      636.72      595.81     14.54 o
   2   8   5      160.79      198.87     13.64 o
   3   8   5       46.79       56.47     11.68 o
   4   8   5     1248.06     1262.60     16.44 o
   5   8   5      411.76      452.54     11.43 o
   6   8   5        8.75       12.51     10.94 o
   7   8   5      457.74      446.62     14.02 o
   8   8   5       27.20       16.45     13.60 o
   9   8   5      753.15      839.27     19.87 o
  10   8   5     1707.32     1591.37     26.23 o
  11   8   5       28.34       43.65     17.12 o
  12   8   5      160.58      122.97     20.86 o
  13   8   5       50.75       95.97     23.20 o
  14   8   5      100.18      132.47     26.87 o
  15   8   5       34.93       71.50     26.34 o
  16   8   5        8.16       22.99     35.32 o
  17   8   5       44.51       23.06     39.34 o
 -18   9   5       68.67      137.80     39.13 o
 -17   9   5       36.59       63.17     41.03 o
 -16   9   5       21.28       35.20     36.17 o
 -15   9   5       16.89        5.72     33.52 o
 -14   9   5       79.70       58.92     27.52 o
 -13   9   5      393.66      438.36     26.85 o
 -12   9   5       29.97       28.90     22.10 o
 -11   9   5     1157.31     1067.86     28.35 o
 -10   9   5      546.99      511.05     23.01 o
  -9   9   5      965.49     1065.34     24.70 o
  -8   9   5      426.91      410.26     15.71 o
  -7   9   5      440.39      439.60     19.40 o
  -6   9   5      617.13      575.45     16.79 o
  -5   9   5     2393.42     2496.94     25.82 o
  -4   9   5      334.61      370.91     15.15 o
  -3   9   5     3011.11     3068.47     26.12 o
  -2   9   5       27.72       40.65     11.07 o
  -1   9   5      262.99      218.80     11.40 o
   0   9   5       34.21       39.93     12.66 o
   1   9   5     1641.09     1683.14     20.08 o
   2   9   5       16.92       17.97     11.55 o
   3   9   5        9.22       11.81      9.92 o
   4   9   5      380.41      373.42     13.02 o
   5   9   5      693.38      708.93     13.78 o
   6   9   5      833.10      810.61     15.96 o
   7   9   5      401.50      377.45     15.73 o
   8   9   5      801.22      792.10     18.63 o
   9   9   5      165.08      172.05     17.14 o
  10   9   5       31.15       75.98     17.04 o
  11   9   5       15.49       31.70     20.53 o
  12   9   5       72.21       14.49     20.82 o
  13   9   5       11.87       37.85     22.54 o
  14   9   5       21.10       28.98     26.63 o
  15   9   5       13.55        2.60     34.29 o
  16   9   5       80.46       80.17     36.28 o
  17   9   5      199.02      231.90     43.46 o
 -17  10   5        0.13      -22.56     42.37 o
 -16  10   5       12.36       -2.40     33.05 o
 -15  10   5      106.58      107.05     33.65 o
 -14  10   5        6.26       -1.72     32.97 o
 -13  10   5        1.29       12.44     24.78 o
 -12  10   5        1.24       -7.18     20.40 o
 -11  10   5      234.11      222.40     21.21 o
 -10  10   5       18.43        6.16     20.49 o
  -9  10   5     1037.40      973.50     26.10 o
  -8  10   5      178.96      187.15     17.40 o
  -7  10   5      189.45      141.48     19.02 o
  -6  10   5      475.97      435.43     19.10 o
  -5  10   5      152.51      159.27     15.54 o
  -4  10   5     1808.62     1801.28     23.00 o
  -3  10   5      233.19      215.35     12.70 o
  -2  10   5      104.40       89.22     11.84 o
  -1  10   5      158.69      126.38     10.55 o
   0  10   5      611.96      595.01     16.33 o
   1  10   5       25.83       30.77     11.60 o
   2  10   5        9.67        8.24     10.90 o
   3  10   5     1000.21     1052.91     20.55 o
   4  10   5        4.25       -1.15     11.23 o
   5  10   5       68.85       85.13     10.71 o
   6  10   5     1895.13     1831.55     25.26 o
   7  10   5       23.10       21.75     16.04 o
   8  10   5      395.38      409.04     17.51 o
   9  10   5     1351.08     1406.71     24.91 o
  10  10   5      234.08      224.92     18.94 o
  11  10   5       26.22       16.33     18.03 o
  12  10   5       18.85       24.82     20.67 o
  13  10   5      507.06      457.64     27.69 o
  14  10   5      286.91      287.57     32.85 o
  15  10   5       23.30       25.11     37.69 o
  16  10   5        0.99      -38.26     40.62 o
 -17  11   5        2.54       39.58     36.73 o
 -16  11   5       17.36        5.75     36.28 o
 -15  11   5        7.86        1.52     32.76 o
 -14  11   5       98.18      134.25     33.58 o
 -13  11   5      143.96      183.61     32.25 o
 -12  11   5       80.44       59.49     23.86 o
 -11  11   5       75.78       74.13     22.03 o
 -10  11   5        7.18        5.41     20.10 o
  -9  11   5      727.59      655.14     18.97 o
  -8  11   5       75.30       94.14     18.66 o
  -7  11   5      406.64      375.29     23.44 o
  -6  11   5      185.55      158.26     18.14 o
  -5  11   5       67.14       59.73     16.16 o
  -4  11   5      829.70      764.57     21.23 o
  -3  11   5     3986.48     4145.65     33.59 o
  -2  11   5     1655.80     1590.00     24.53 o
  -1  11   5       41.77       21.25     11.37 o
   0  11   5      425.88      432.52     16.65 o
   1  11   5     2785.01     2865.28     27.41 o
   2  11   5     3794.89     3892.59     36.38 o
   3  11   5     2228.26     2273.81     31.11 o
   4  11   5      332.46      306.52     13.34 o
   5  11   5       62.96       75.83     11.82 o
   6  11   5       22.23       34.35     17.60 o
   7  11   5     1369.66     1349.52     26.71 o
   8  11   5     2905.44     3102.96     34.16 o
   9  11   5       83.37       73.18     20.23 o
  10  11   5        7.32       -3.32     16.73 o
  11  11   5       38.34       14.70     22.97 o
  12  11   5      316.45      331.99     30.14 o
  13  11   5      431.62      518.17     32.43 o
  14  11   5       11.35       -2.86     34.21 o
  15  11   5       31.88       58.09     39.41 o
  16  11   5        0.45        9.80     39.55 o
 -16  12   5        0.43      -11.28     36.26 o
 -15  12   5       69.86      111.37     37.30 o
 -14  12   5      103.79      146.81     37.57 o
 -13  12   5       46.21       69.24     34.65 o
 -12  12   5        0.06        4.59     31.91 o
 -11  12   5       11.13       20.36     23.60 o
 -10  12   5      134.25      158.74     24.68 o
  -9  12   5        8.00       -6.20     15.93 o
  -8  12   5      538.62      585.61     27.19 o
  -7  12   5       21.53       30.76     21.77 o
  -6  12   5      459.72      441.10     21.28 o
  -5  12   5      444.75      426.23     21.31 o
  -4  12   5        2.85        5.71     18.32 o
  -3  12   5        0.73        3.95     17.31 o
  -2  12   5      212.21      226.20     18.66 o
  -1  12   5     2119.45     2182.75     25.74 o
   0  12   5       29.37       37.36     15.58 o
   1  12   5     2224.14     2053.65     26.95 o
   2  12   5       86.04       75.70     18.95 o
   3  12   5        0.98       22.09     20.68 o
   4  12   5        0.21        0.26     21.06 o
   5  12   5        1.73       11.26     11.38 o
   6  12   5      154.50      167.54     19.55 o
   7  12   5      721.32      875.86     25.49 o
   8  12   5     1557.25     1414.88     31.51 o
   9  12   5      346.37      335.76     22.81 o
  10  12   5       26.38       31.94     23.49 o
  11  12   5       27.93       26.65     24.18 o
  12  12   5       29.20       38.71     28.79 o
  13  12   5      121.12      127.89     31.21 o
  14  12   5       13.94       22.84     35.07 o
  15  12   5        1.36       -0.64     39.01 o
 -15  13   5       56.70      104.46     37.36 o
 -14  13   5        2.01       22.16     41.18 o
 -13  13   5        0.28      -14.17     36.40 o
 -12  13   5      267.21      222.07     36.84 o
 -11  13   5       49.20       59.85     34.51 o
 -10  13   5        0.00       13.72     31.17 o
  -9  13   5        0.21       13.63     18.56 o
  -8  13   5       49.97       65.71     23.21 o
  -7  13   5      925.09      927.00     32.87 o
  -6  13   5      426.21      450.77     25.93 o
  -5  13   5      439.44      394.24     24.70 o
  -4  13   5      302.48      357.80     25.06 o
  -3  13   5        0.68       27.91     20.96 o
  -2  13   5        8.37       14.54     17.53 o
  -1  13   5     2583.54     2367.04     31.98 o
   0  13   5      296.47      284.52     18.40 o
   1  13   5      548.00      534.66     23.23 o
   2  13   5      251.54      236.70     22.18 o
   3  13   5      205.66      177.85     21.14 o
   4  13   5      674.11      654.51     28.26 o
   5  13   5      542.46      569.91     17.83 o
   6  13   5     1353.42     1310.57     31.63 o
   7  13   5        4.79       25.30     21.80 o
   8  13   5        6.74       14.77     24.39 o
   9  13   5      562.12      584.51     29.10 o
  10  13   5       17.00       44.00     25.88 o
  11  13   5        0.48       -4.60     28.18 o
  12  13   5       10.21        9.31     30.64 o
  13  13   5       16.56       36.25     33.42 o
  14  13   5        0.23        8.04     38.11 o
 -14  14   5        0.78       32.30     42.54 o
 -13  14   5      238.58      260.16     39.13 o
 -12  14   5      108.06      103.18     38.00 o
 -11  14   5        7.73        3.44     34.60 o
 -10  14   5       73.23       87.00     33.40 o
  -9  14   5       48.19       72.23     30.09 o
  -8  14   5      164.10      198.33     26.11 o
  -7  14   5      518.84      524.98     30.40 o
  -6  14   5      305.02      274.29     25.40 o
  -5  14   5       12.19       28.37     24.37 o
  -4  14   5       50.33       83.97     23.96 o
  -3  14   5      121.03      145.88     25.31 o
  -2  14   5      705.56      639.37     25.98 o
  -1  14   5      470.13      425.35     19.62 o
   0  14   5      286.36      247.26     18.09 o
   1  14   5       11.97       -3.54     23.36 o
   2  14   5      137.08      154.03     24.74 o
   3  14   5      184.76      208.20     25.02 o
   4  14   5        8.41       11.41     25.61 o
   5  14   5       22.86       15.68     14.04 o
   6  14   5      248.65      227.94     21.70 o
   7  14   5      139.35      213.07     23.77 o
   8  14   5        2.67       -6.77     24.39 o
   9  14   5       22.55       31.17     24.91 o
  10  14   5       61.05       61.08     28.91 o
  11  14   5       31.94       56.28     31.15 o
  12  14   5      155.41      166.08     35.67 o
  13  14   5       50.27       71.76     37.37 o
 -13  15   5       48.60       95.81     39.76 o
 -12  15   5       67.78       93.62     41.34 o
 -11  15   5      189.67      184.92     37.65 o
 -10  15   5        7.21       23.44     33.57 o
  -9  15   5       20.13       29.06     30.50 o
  -8  15   5       97.06       92.96     32.44 o
  -7  15   5      426.68      438.11     34.29 o
  -6  15   5        4.80       24.15     28.78 o
  -5  15   5        3.15       28.43     23.01 o
  -4  15   5       18.11        7.50     25.12 o
  -3  15   5      161.83      194.47     26.72 o
  -2  15   5      112.27      152.10     22.17 o
  -1  15   5       84.18      101.02     15.04 o
   0  15   5        9.80        4.27     17.91 o
   1  15   5       82.81       99.73     23.54 o
   2  15   5      314.53      351.81     29.70 o
   3  15   5      358.51      351.57     30.49 o
   4  15   5       27.59       20.91     27.82 o
   5  15   5        0.62       28.83     27.42 o
   6  15   5       22.41       43.87     29.39 o
   7  15   5        5.44       14.51     27.77 o
   8  15   5       48.05       44.33     27.92 o
   9  15   5       12.24       12.27     29.57 o
  10  15   5        6.06        8.84     34.37 o
  11  15   5       40.29       61.73     35.01 o
  12  15   5       33.74       63.20     37.55 o
 -11  16   5        0.13       29.84     36.63 o
 -10  16   5       79.00      105.07     37.18 o
  -9  16   5       82.31       66.49     36.84 o
  -8  16   5       27.60       53.14     32.83 o
  -7  16   5        0.39       22.92     29.10 o
  -6  16   5       52.42       84.81     30.97 o
  -5  16   5       43.46       38.64     33.01 o
  -4  16   5       80.04       97.58     33.48 o
  -3  16   5        1.42        5.37     32.94 o
  -2  16   5      167.38      176.53     34.40 o
  -1  16   5        5.87       18.75     28.76 o
   0  16   5      125.07      101.94     26.04 o
   1  16   5        2.17        8.77     26.00 o
   2  16   5        8.25       10.36     28.61 o
   3  16   5      162.40      126.30     29.57 o
   4  16   5       59.46       40.13     29.18 o
   5  16   5       90.60       93.49     30.29 o
   6  16   5        0.12       17.72     31.50 o
   7  16   5        9.04       12.59     30.22 o
   8  16   5        4.28       22.47     32.38 o
   9  16   5       24.35       35.68     33.28 o
  10  16   5       43.93       65.69     34.95 o
  11  16   5        9.76       35.86     42.50 o
 -10  17   5      131.94      146.97     40.64 o
  -9  17   5        0.30      -17.42     37.21 o
  -8  17   5       33.63       12.37     36.89 o
  -7  17   5        7.67       17.01     35.99 o
  -6  17   5       67.25       92.55     34.63 o
  -5  17   5       43.28       75.59     37.74 o
  -4  17   5        1.40        9.07     36.13 o
  -3  17   5       69.28       73.31     35.51 o
  -2  17   5        0.02        7.83     31.86 o
  -1  17   5       66.48       72.16     28.39 o
   0  17   5       19.18       18.05     27.42 o
   1  17   5       41.96       35.11     28.43 o
   2  17   5       57.66       93.04     29.82 o
   3  17   5        1.42       17.06     30.59 o
   4  17   5      172.97      191.01     32.81 o
   5  17   5       39.04       54.71     32.52 o
   6  17   5       10.49       26.60     32.69 o
   7  17   5        4.49       23.38     34.11 o
   8  17   5        6.24       10.05     35.43 o
   9  17   5        7.87       35.53     34.44 o
  -8  18   5        4.29        4.33     39.90 o
  -7  18   5       12.23       42.68     35.25 o
  -6  18   5       57.84       71.58     37.25 o
  -5  18   5      108.71      131.55     39.20 o
  -4  18   5       68.41       95.63     37.63 o
  -3  18   5        0.28       16.49     34.36 o
  -2  18   5       18.07       20.60     35.06 o
  -1  18   5       10.04       26.67     36.00 o
   0  18   5       74.54       85.86     36.12 o
   1  18   5      155.52      156.64     35.75 o
   2  18   5       10.03       13.52     31.51 o
   3  18   5       14.21       21.47     33.44 o
   4  18   5        0.45       20.93     32.81 o
   5  18   5        0.17       15.07     33.58 o
   6  18   5        9.23      -16.91     34.53 o
   7  18   5       13.40       -9.43     35.93 o
  -5  19   5       30.13       57.50     39.32 o
  -4  19   5       10.57       69.75     36.20 o
  -3  19   5        2.55       56.22     35.65 o
  -2  19   5       19.40       25.46     37.32 o
  -1  19   5        0.90       11.12     38.51 o
   0  19   5       71.46       94.67     37.57 o
   1  19   5      105.04      266.63     40.17 o
   2  19   5       10.34       29.25     36.33 o
   3  19   5       32.14       25.05     38.80 o
   4  19   5       35.71       82.93     36.40 o
 -20   0   6       49.37       75.96     60.79 o
 -19   0   6      259.14      375.32     63.81 o
 -18   0   6       11.88       23.69     39.04 o
 -17   0   6       63.59       80.75     37.85 o
 -16   0   6       16.08       -0.41     36.57 o
 -15   0   6      559.19      611.28     38.92 o
 -14   0   6       30.97       30.34     27.44 o
 -13   0   6       64.76       97.93     24.08 o
 -12   0   6      241.59      237.84     22.03 o
 -11   0   6      673.48      731.27     21.41 o
 -10   0   6     9503.78    10094.31     71.62 o
  -9   0   6     8508.42     8566.82     49.84 o
  -8   0   6       21.23       25.33     15.18 o
  -7   0   6      155.95      156.48     15.96 o
  -6   0   6    25880.16    26608.73    119.34 o
  -5   0   6      123.81      118.44     15.54 o
  -4   0   6    45303.80    44743.34    120.72 o
  -3   0   6     1546.53     1501.92     18.95 o
  -2   0   6   211912.09   212864.69    803.05 o
  -1   0   6     7527.17     8051.75     48.98 o
   0   0   6      109.33       65.52      9.63 o
   1   0   6    48409.65    50011.70    213.02 o
   2   0   6      643.64      627.22     14.43 o
   3   0   6     2592.82     2631.03     22.15 o
   4   0   6       20.19        7.13      9.37 o
   5   0   6     4042.37     3763.84     35.10 o
   6   0   6      811.31      936.43     17.28 o
   7   0   6     4922.15     4737.99     36.64 o
   8   0   6     3567.55     3441.68     31.98 o
   9   0   6      655.12      624.47     19.46 o
  10   0   6     2995.31     3107.37     34.98 o
  11   0   6      700.91      598.95     23.81 o
  12   0   6      798.64      688.83     29.19 o
  13   0   6     2832.75     2603.19     54.07 o
  14   0   6      865.55      868.91     41.41 o
  15   0   6      718.68      721.40     49.67 o
  16   0   6       23.94       72.54     48.74 o
  17   0   6        3.74       53.29     55.46 o
  18   0   6       16.90       45.82     57.46 o
  19   0   6      146.14      225.54     60.67 o
 -20   1   6       12.39       30.57     46.22 o
 -19   1   6       28.67       58.42     40.85 o
 -18   1   6        0.11      -17.75     30.38 o
 -17   1   6      128.62      114.04     25.49 o
 -16   1   6      198.70      169.93     27.52 o
 -15   1   6      621.49      577.55     23.65 o
 -14   1   6      240.43      224.58     19.10 o
 -13   1   6     1019.02      979.97     23.18 o
 -12   1   6       51.86       61.83     13.55 o
 -11   1   6        1.32        1.34      8.67 o
 -10   1   6      403.24      412.09     12.37 o
  -9   1   6     1630.36     1838.24     19.41 o
  -8   1   6     1010.44     1099.88     16.60 o
  -7   1   6     1960.63     1963.43     19.94 o
  -6   1   6     8294.19     9196.99     34.36 o
  -5   1   6     1303.48     1434.72     15.09 o
  -4   1   6     1878.31     1875.59     15.37 o
  -3   1   6      392.80      411.13      9.58 o
  -2   1   6    23809.05    23889.92     42.52 o
  -1   1   6     2046.07     2305.01     13.02 o
   0   1   6    83457.09    82089.38    248.48 o
   1   1   6       14.46        5.56      8.55 o
   2   1   6     1885.54     1772.19     12.70 o
   3   1   6     1813.51     1993.29     15.47 o
   4   1   6    18181.39    18308.04     58.87 o
   5   1   6     3478.75     3588.47     23.76 o
   6   1   6      659.39      556.95     13.15 o
   7   1   6      184.94      193.84     12.01 o
   8   1   6      919.73      850.45     13.64 o
   9   1   6     1614.59     1632.71     18.63 o
  10   1   6        1.34       -0.80     11.73 o
  11   1   6       11.90       32.46     14.15 o
  12   1   6      385.01      381.24     19.70 o
  13   1   6        4.20        6.50     19.81 o
  14   1   6      182.30      189.35     23.23 o
  15   1   6       87.95      155.01     33.22 o
  16   1   6       33.20       25.50     36.00 o
  17   1   6       64.53       81.02     38.53 o
  18   1   6       34.12       69.20     38.48 o
  19   1   6       12.20       44.13     37.64 o
 -20   2   6       44.82       55.51     44.77 o
 -19   2   6        3.78       36.99     35.95 o
 -18   2   6      114.73      111.21     38.46 o
 -17   2   6       39.62       22.92     36.42 o
 -16   2   6       17.18       19.27     24.48 o
 -15   2   6       86.48       58.72     18.63 o
 -14   2   6       24.49       31.72     17.25 o
 -13   2   6      518.41      480.17     20.23 o
 -12   2   6      307.09      303.08     14.58 o
 -11   2   6     2269.63     2115.55     22.17 o
 -10   2   6     1727.22     1889.94     22.78 o
  -9   2   6     1247.44     1190.90     18.67 o
  -8   2   6     1725.80     1849.08     21.68 o
  -7   2   6      166.34      168.60     10.01 o
  -6   2   6     1197.11     1268.07     16.38 o
  -5   2   6       25.93       33.03      9.41 o
  -4   2   6      154.51      140.61      9.51 o
  -3   2   6     2660.87     2690.05     15.63 o
  -2   2   6     1276.32     1226.41     11.39 o
  -1   2   6     7994.82     8210.38     24.04 o
   0   2   6    47932.39    49215.16    124.53 o
   1   2   6     1491.51     1689.34     13.70 o
   2   2   6     3741.60     3817.55     15.19 o
   3   2   6     1100.90     1005.51     12.42 o
   4   2   6       10.90       25.34      7.66 o
   5   2   6     4586.80     4822.18     26.24 o
   6   2   6        6.15       10.05     10.41 o
   7   2   6     1317.01     1275.05     16.36 o
   8   2   6     1563.79     1440.54     17.56 o
   9   2   6      803.41      776.41     14.09 o
  10   2   6      128.50       85.24     11.13 o
  11   2   6      277.37      282.19     15.05 o
  12   2   6     1449.18     1271.25     24.03 o
  13   2   6        2.18       -1.74     18.64 o
  14   2   6       54.91       65.48     20.27 o
  15   2   6       74.18       86.18     25.88 o
  16   2   6      119.25       81.33     32.50 o
  17   2   6      229.88      197.41     36.07 o
  18   2   6       36.19       50.62     40.06 o
  19   2   6        0.24        6.14     47.09 o
 -20   3   6        1.13       -7.31     43.57 o
 -19   3   6       42.77       77.74     45.95 o
 -18   3   6       37.29       10.86     39.35 o
 -17   3   6       35.11       71.41     39.30 o
 -16   3   6      411.59      516.24     41.69 o
 -15   3   6       72.53       81.65     24.44 o
 -14   3   6     2173.73     2101.26     35.97 o
 -13   3   6        9.79       18.74     13.99 o
 -12   3   6        7.81       12.25     14.21 o
 -11   3   6       11.66       14.85     13.58 o
 -10   3   6     1199.21     1154.67     18.71 o
  -9   3   6      736.05      786.07     16.68 o
  -8   3   6     3038.86     3069.31     25.43 o
  -7   3   6     4000.79     4167.32     27.56 o
  -6   3   6     2085.57     1820.57     17.37 o
  -5   3   6     2889.78     2931.04     20.58 o
  -4   3   6     5479.73     5771.82     26.02 o
  -3   3   6    11711.78    12121.51     33.98 o
  -2   3   6      455.72      438.05      9.59 o
  -1   3   6     5378.56     5226.98     24.89 o
   0   3   6    15451.75    15007.00     49.27 o
   1   3   6     2177.90     2130.48     15.42 o
   2   3   6      128.89      138.54      5.88 o
   3   3   6     2258.03     2353.64     13.94 o
   4   3   6     6165.92     5887.47     32.03 o
   5   3   6     6050.27     5981.12     28.02 o
   6   3   6     5833.02     6116.02     32.32 o
   7   3   6      128.22      146.15     12.94 o
   8   3   6        0.03       -2.41      9.40 o
   9   3   6     1012.38     1013.99     16.18 o
  10   3   6     2101.99     1988.81     20.24 o
  11   3   6     2363.77     2434.45     24.67 o
  12   3   6       85.30       67.35     14.84 o
  13   3   6       29.41       41.74     16.63 o
  14   3   6       45.57       54.69     17.68 o
  15   3   6      122.97      170.95     24.73 o
  16   3   6       12.36       13.03     29.62 o
  17   3   6      228.63      218.20     42.07 o
  18   3   6      117.55      167.68     42.11 o
  19   3   6       35.94       59.61     42.57 o
 -20   4   6        5.37       37.17     45.62 o
 -19   4   6       19.80       56.52     43.19 o
 -18   4   6        0.50       17.42     38.85 o
 -17   4   6       39.57       95.55     38.40 o
 -16   4   6       28.81       63.99     37.93 o
 -15   4   6       32.44       61.93     17.45 o
 -14   4   6      862.23      778.85     31.99 o
 -13   4   6      755.39      698.88     34.28 o
 -12   4   6      238.30      197.24     18.96 o
 -11   4   6       68.66       71.14     16.69 o
 -10   4   6      982.70     1024.87     19.57 o
  -9   4   6        3.43        6.07     12.35 o
  -8   4   6     2504.47     2274.71     22.57 o
  -7   4   6      388.64      387.20     12.67 o
  -6   4   6     5816.77     6023.71     32.52 o
  -5   4   6       62.66       61.69      9.84 o
  -4   4   6     3908.98     3702.47     22.13 o
  -3   4   6      271.74      310.69      9.87 o
  -2   4   6      168.99      184.01      8.92 o
  -1   4   6     5990.87     6033.54     29.29 o
   0   4   6     1260.48     1114.83     10.29 o
   1   4   6     1123.88     1251.79     10.10 o
   2   4   6       97.50       75.98      6.97 o
   3   4   6     3287.21     3222.27     23.20 o
   4   4   6      495.87      454.47      9.99 o
   5   4   6       55.89       46.76     10.02 o
   6   4   6     5075.88     5234.44     33.60 o
   7   4   6     2561.58     2596.03     23.77 o
   8   4   6       61.70       70.38     12.44 o
   9   4   6      424.15      425.55     12.46 o
  10   4   6       85.60       81.93     13.23 o
  11   4   6       47.10       39.40     12.59 o
  12   4   6      994.71      969.30     20.53 o
  13   4   6      367.28      285.88     20.84 o
  14   4   6      242.54      221.29     18.63 o
  15   4   6       13.40       15.50     25.57 o
  16   4   6       45.78       28.32     28.67 o
  17   4   6        2.88       19.65     38.09 o
  18   4   6       19.12       23.53     40.88 o
  19   4   6       18.65       66.05     42.30 o
 -19   5   6       12.21       30.79     42.87 o
 -18   5   6        3.18        0.53     36.89 o
 -17   5   6        2.37       13.17     37.91 o
 -16   5   6      224.61      228.85     37.69 o
 -15   5   6       22.15       79.04     35.42 o
 -14   5   6       10.18       21.59     34.89 o
 -13   5   6     1853.80     1647.41     33.64 o
 -12   5   6      639.99      696.87     25.51 o
 -11   5   6      272.28      323.31     18.97 o
 -10   5   6       54.64       68.76     13.13 o
  -9   5   6      104.74       74.24     13.00 o
  -8   5   6        3.75        7.27     12.70 o
  -7   5   6      520.45      442.74     13.34 o
  -6   5   6      696.65      676.34     14.71 o
  -5   5   6      451.02      441.40     14.25 o
  -4   5   6    10412.62    10370.99     38.89 o
  -3   5   6     1070.76     1233.04     14.40 o
  -2   5   6      183.81      204.26      9.51 o
  -1   5   6    12420.27    12651.48     48.89 o
   0   5   6     4906.70     5046.85     23.44 o
   1   5   6    13535.43    13883.69     48.30 o
   2   5   6     3583.00     3423.18     17.33 o
   3   5   6      134.12      174.80      7.86 o
   4   5   6     2168.94     2290.43     18.99 o
   5   5   6     1256.25     1140.23     15.38 o
   6   5   6     1391.69     1391.83     16.99 o
   7   5   6     2502.51     2533.56     21.56 o
   8   5   6      782.00      726.95     13.54 o
   9   5   6      849.10      817.14     14.62 o
  10   5   6      536.14      515.29     16.71 o
  11   5   6        0.42        5.53     14.32 o
  12   5   6      364.68      411.19     17.78 o
  13   5   6      145.35      131.12     18.40 o
  14   5   6      116.94      164.03     19.96 o
  15   5   6      197.49      158.48     28.33 o
  16   5   6      234.15      270.86     34.14 o
  17   5   6       19.20       21.65     36.85 o
  18   5   6        0.75      -19.81     42.40 o
 -19   6   6        1.29       13.98     43.98 o
 -18   6   6       89.24      129.08     40.75 o
 -17   6   6       86.61      106.36     35.15 o
 -16   6   6      393.59      421.88     38.51 o
 -15   6   6        0.11       27.78     30.92 o
 -14   6   6     1134.52     1183.33     32.36 o
 -13   6   6        0.67        4.10     21.29 o
 -12   6   6       25.32       32.54     20.08 o
 -11   6   6     1036.96     1089.38     24.81 o
 -10   6   6      355.57      375.73     17.93 o
  -9   6   6     1602.11     1483.53     21.19 o
  -8   6   6      727.24      712.01     17.27 o
  -7   6   6     2802.67     2829.72     24.99 o
  -6   6   6     3977.42     4250.37     32.47 o
  -5   6   6      154.04      160.57     13.39 o
  -4   6   6      371.79      339.88     12.81 o
  -3   6   6     3146.58     2926.00     20.85 o
  -2   6   6       64.11       82.01      8.58 o
  -1   6   6        9.08       35.07      7.80 o
   0   6   6      470.22      444.87     12.04 o
   1   6   6      674.64      750.82     12.32 o
   2   6   6      703.10      788.01     12.20 o
   3   6   6      603.76      629.83     10.16 o
   4   6   6     4141.96     4117.39     23.30 o
   5   6   6      101.41       89.86      8.59 o
   6   6   6      935.12      975.60     16.77 o
   7   6   6      496.96      440.98     14.09 o
   8   6   6       83.33       89.86     11.73 o
   9   6   6       29.40       50.61     11.82 o
  10   6   6     1491.27     1477.63     20.89 o
  11   6   6      496.64      496.25     16.31 o
  12   6   6       40.83       28.15     14.46 o
  13   6   6      558.53      598.16     19.97 o
  14   6   6      131.60      123.34     18.82 o
  15   6   6       35.72       34.83     29.02 o
  16   6   6      284.12      374.05     35.41 o
  17   6   6        5.14        9.76     38.07 o
  18   6   6       30.79       22.81     40.85 o
 -19   7   6        4.11       20.26     47.02 o
 -18   7   6      137.48      189.15     45.86 o
 -17   7   6        0.03       43.75     41.96 o
 -16   7   6       19.12       22.99     33.48 o
 -15   7   6       56.16       88.00     32.12 o
 -14   7   6      138.45      162.47     25.76 o
 -13   7   6       61.05       73.44     21.79 o
 -12   7   6     2584.68     2796.92     37.52 o
 -11   7   6      277.57      263.86     21.22 o
 -10   7   6        0.02        8.76     17.33 o
  -9   7   6      100.96       69.14     16.33 o
  -8   7   6      124.18      153.40     14.11 o
  -7   7   6     2347.25     2493.30     24.54 o
  -6   7   6      135.85      112.09     14.34 o
  -5   7   6        0.06       -0.74     12.47 o
  -4   7   6      527.36      577.25     14.78 o
  -3   7   6     8645.39     8947.40     43.58 o
  -2   7   6       12.30       13.57      9.11 o
  -1   7   6     2184.47     2214.81     20.48 o
   0   7   6     7155.41     7812.47     37.67 o
   1   7   6       56.87      107.09     10.08 o
   2   7   6      126.00      114.86     10.24 o
   3   7   6     1216.75     1038.07     14.76 o
   4   7   6      973.14      987.50     12.57 o
   5   7   6       40.92       63.16      8.76 o
   6   7   6      747.41      730.14     12.59 o
   7   7   6      188.49      205.23     10.67 o
   8   7   6      952.78      885.78     15.99 o
   9   7   6      972.45      888.92     20.80 o
  10   7   6       55.13       47.97     10.38 o
  11   7   6      814.92      862.65     17.38 o
  12   7   6      318.81      306.49     14.94 o
  13   7   6        0.21        2.23     13.36 o
  14   7   6        9.08       29.80     25.91 o
  15   7   6       90.61      142.72     29.47 o
  16   7   6        3.37      -11.18     32.10 o
  17   7   6       21.50       23.25     36.50 o
  18   7   6        8.99       43.69     42.70 o
 -18   8   6       13.75       39.68     44.53 o
 -17   8   6      113.84      138.40     40.14 o
 -16   8   6       51.96       63.50     37.91 o
 -15   8   6        0.00        4.16     31.32 o
 -14   8   6       67.84      107.63     28.45 o
 -13   8   6       62.32      100.37     22.72 o
 -12   8   6      204.17      240.95     22.32 o
 -11   8   6      593.51      619.94     24.82 o
 -10   8   6      199.12      198.81     20.54 o
  -9   8   6     1596.10     1585.48     27.00 o
  -8   8   6     1856.10     1811.03     28.47 o
  -7   8   6       10.50       14.14     13.90 o
  -6   8   6      287.65      291.54     15.43 o
  -5   8   6     3080.77     3029.06     27.07 o
  -4   8   6     2120.76     2005.44     22.44 o
  -3   8   6     1562.69     1347.47     17.69 o
  -2   8   6     1871.32     1767.10     18.40 o
  -1   8   6    12077.51    12118.38     44.95 o
   0   8   6     6100.94     5850.62     32.26 o
   1   8   6     1319.50     1419.43     17.10 o
   2   8   6      364.02      331.35     12.77 o
   3   8   6     5153.72     5322.99     28.78 o
   4   8   6     3527.59     3576.48     21.38 o
   5   8   6        1.54        3.84      8.79 o
   6   8   6       80.07      103.11     11.26 o
   7   8   6      710.37      755.59     16.13 o
   8   8   6      417.39      392.13     15.47 o
   9   8   6      709.11      643.58     20.25 o
  10   8   6      178.29      167.88     17.90 o
  11   8   6        5.14       10.74     16.14 o
  12   8   6      163.30      177.85     19.16 o
  13   8   6       28.04       58.73     21.82 o
  14   8   6       41.55       74.82     24.50 o
  15   8   6       52.95       57.56     31.12 o
  16   8   6        4.98       21.19     34.35 o
  17   8   6        0.00      -24.96     40.19 o
 -18   9   6        2.49      -39.96     43.39 o
 -17   9   6        1.76       -1.55     41.68 o
 -16   9   6       31.74       74.84     39.61 o
 -15   9   6       20.30       32.80     31.77 o
 -14   9   6        8.13        7.18     26.81 o
 -13   9   6      150.92      154.49     22.90 o
 -12   9   6      322.53      267.11     22.49 o
 -11   9   6     2287.86     2267.50     35.86 o
 -10   9   6     1096.74     1000.96     27.05 o
  -9   9   6     1213.98     1291.62     27.57 o
  -8   9   6      174.56      206.59     19.40 o
  -7   9   6     2994.10     3079.91     35.93 o
  -6   9   6      855.68      723.60     19.54 o
  -5   9   6      138.94      128.29     13.95 o
  -4   9   6       31.52       54.99     11.93 o
  -3   9   6       84.46       81.31     11.58 o
  -2   9   6      179.44      158.67     10.50 o
  -1   9   6      672.43      610.19     15.18 o
   0   9   6        0.22        2.62     12.37 o
   1   9   6     2746.61     2691.41     21.93 o
   2   9   6     1616.82     1473.75     19.91 o
   3   9   6       58.50       24.68     11.65 o
   4   9   6     1433.88     1372.81     19.99 o
   5   9   6     1902.23     1793.86     20.40 o
   6   9   6      767.94      736.09     16.27 o
   7   9   6      102.61       87.01     13.56 o
   8   9   6       92.48       77.19     13.99 o
   9   9   6      236.87      232.33     17.21 o
  10   9   6      168.90      167.42     19.04 o
  11   9   6       44.96       68.91     18.85 o
  12   9   6      157.97      193.57     20.45 o
  13   9   6       19.16       26.11     21.57 o
  14   9   6       70.33      101.23     30.26 o
  15   9   6        4.18       -3.63     32.43 o
  16   9   6        4.09       82.11     36.35 o
  17   9   6        2.31        2.04     38.31 o
 -17  10   6        0.36       16.85     38.16 o
 -16  10   6       46.08       54.71     34.21 o
 -15  10   6       31.83       17.89     34.48 o
 -14  10   6       90.84       79.92     31.78 o
 -13  10   6        0.10       -3.50     21.60 o
 -12  10   6       46.14       26.45     21.53 o
 -11  10   6        8.92        2.65     21.25 o
 -10  10   6       26.03       18.30     21.35 o
  -9  10   6      733.01      808.55     24.90 o
  -8  10   6       74.69       68.94     22.38 o
  -7  10   6     1153.69     1149.77     27.56 o
  -6  10   6      118.42      116.61     18.15 o
  -5  10   6      257.55      206.74     17.00 o
  -4  10   6      184.38      213.92     14.97 o
  -3  10   6     1071.97      976.97     17.46 o
  -2  10   6       46.08       47.45      9.94 o
  -1  10   6      533.68      488.17     16.21 o
   0  10   6     1477.43     1618.95     20.66 o
   1  10   6     2438.61     2411.83     22.47 o
   2  10   6      658.94      662.32     17.03 o
   3  10   6       90.10       93.14     12.54 o
   4  10   6        0.09        9.32     14.68 o
   5  10   6        9.54       12.70     11.16 o
   6  10   6       27.23       31.80     14.76 o
   7  10   6       81.05       84.42     16.54 o
   8  10   6     1430.64     1587.35     23.62 o
   9  10   6      904.81      918.97     22.88 o
  10  10   6       11.23       10.73     16.33 o
  11  10   6       11.55       30.89     20.75 o
  12  10   6       62.05      101.74     21.74 o
  13  10   6       23.48       40.04     27.33 o
  14  10   6       45.76       78.59     34.01 o
  15  10   6       44.67       75.07     36.53 o
  16  10   6       20.73       16.14     36.91 o
 -16  11   6        8.89        8.53     35.10 o
 -15  11   6        0.90       -3.99     33.20 o
 -14  11   6       86.83       82.67     31.77 o
 -13  11   6       20.83       15.64     30.10 o
 -12  11   6       66.02      101.88     26.29 o
 -11  11   6      230.02      185.24     23.74 o
 -10  11   6      427.49      406.35     24.47 o
  -9  11   6        2.18        8.05     13.42 o
  -8  11   6      467.56      431.25     27.25 o
  -7  11   6      106.54       84.64     22.04 o
  -6  11   6     1580.15     1595.40     29.72 o
  -5  11   6       81.60       62.75     17.88 o
  -4  11   6     1108.11     1096.47     22.63 o
  -3  11   6      951.87      922.68     19.41 o
  -2  11   6       48.34       33.77     12.52 o
  -1  11   6       13.61       11.36     16.70 o
   0  11   6     1656.67     1694.64     23.67 o
   1  11   6       80.83       94.67     15.25 o
   2  11   6        6.21        3.91     14.48 o
   3  11   6     1487.55     1432.25     26.46 o
   4  11   6      339.68      332.52     19.90 o
   5  11   6      700.30      611.46     16.37 o
   6  11   6      739.19      776.26     23.32 o
   7  11   6       75.90       74.10     17.48 o
   8  11   6      620.29      667.73     22.24 o
   9  11   6       34.20       40.12     14.54 o
  10  11   6       24.80        7.49     17.16 o
  11  11   6        0.06       20.66     23.94 o
  12  11   6       81.26      112.26     26.17 o
  13  11   6        0.06       29.31     31.73 o
  14  11   6       15.81       50.47     33.39 o
  15  11   6        1.36        6.70     35.33 o
 -16  12   6        2.68      -10.33     35.84 o
 -15  12   6        3.76       22.68     34.95 o
 -14  12   6        6.28       21.35     33.13 o
 -13  12   6        0.02       40.15     33.98 o
 -12  12   6        8.13       56.43     33.75 o
 -11  12   6      116.40      132.15     29.99 o
 -10  12   6       20.45       33.67     26.63 o
  -9  12   6       17.89       43.94     18.19 o
  -8  12   6      173.82      164.94     24.43 o
  -7  12   6      737.49      785.77     28.82 o
  -6  12   6       30.38       41.49     20.48 o
  -5  12   6     2489.20     2625.49     33.82 o
  -4  12   6     1430.37     1467.89     28.01 o
  -3  12   6        4.44       13.16     15.44 o
  -2  12   6       32.36       33.52     13.11 o
  -1  12   6     2053.21     1979.16     28.75 o
   0  12   6      977.01      934.13     21.37 o
   1  12   6        0.27        8.29     16.54 o
   2  12   6      254.43      206.12     20.20 o
   3  12   6      725.83      768.16     25.31 o
   4  12   6     3714.23     3718.34     38.39 o
   5  12   6        0.09        6.85     14.98 o
   6  12   6       47.83       53.21     16.06 o
   7  12   6      525.35      578.43     22.35 o
   8  12   6      587.34      612.24     27.21 o
   9  12   6      103.75      108.78     21.87 o
  10  12   6       40.25       27.89     22.68 o
  11  12   6      189.35      171.83     27.11 o
  12  12   6      116.21      145.38     31.41 o
  13  12   6        8.50        9.24     31.93 o
  14  12   6       14.17       30.93     36.34 o
  15  12   6       20.74       39.04     37.50 o
 -15  13   6      106.20      136.88     37.24 o
 -14  13   6       50.58       73.00     36.84 o
 -13  13   6       13.18       -0.09     36.47 o
 -12  13   6      158.56      165.35     36.82 o
 -11  13   6      129.79      183.69     38.24 o
 -10  13   6        0.76       27.12     29.53 o
  -9  13   6      352.26      348.52     24.37 o
  -8  13   6      133.70      126.16     26.73 o
  -7  13   6       55.28       94.64     23.75 o
  -6  13   6        3.95       21.51     21.90 o
  -5  13   6     1055.47     1027.54     29.77 o
  -4  13   6      968.62      932.74     29.94 o
  -3  13   6       99.48       99.59     20.69 o
  -2  13   6       53.32       61.68     13.92 o
  -1  13   6       72.79       80.34     18.79 o
   0  13   6      245.08      234.51     19.08 o
   1  13   6      988.05     1041.26     28.48 o
   2  13   6      454.30      414.86     23.89 o
   3  13   6     1068.18     1001.10     29.65 o
   4  13   6      703.96      719.84     25.80 o
   5  13   6      214.05      192.83     17.66 o
   6  13   6      337.69      370.33     27.28 o
   7  13   6        1.99       22.74     24.60 o
   8  13   6        0.46       25.33     23.25 o
   9  13   6        2.11       19.42     26.60 o
  10  13   6       34.94       56.53     28.20 o
  11  13   6        0.08       -7.04     27.84 o
  12  13   6        0.61        3.10     35.11 o
  13  13   6       83.05       78.54     36.23 o
  14  13   6      110.55      150.44     41.91 o
 -14  14   6      131.16      134.56     39.08 o
 -13  14   6       17.63       60.72     38.37 o
 -12  14   6        0.12        9.50     36.02 o
 -11  14   6        5.05       35.17     38.05 o
 -10  14   6        4.38       35.31     37.07 o
  -9  14   6      609.72      691.29     40.87 o
  -8  14   6        0.15       20.64     28.90 o
  -7  14   6      421.57      427.30     30.74 o
  -6  14   6       15.49       20.06     22.52 o
  -5  14   6       16.21       64.65     24.23 o
  -4  14   6     1608.31     1653.83     43.09 o
  -3  14   6      799.36      790.76     30.19 o
  -2  14   6      637.53      637.45     30.19 o
  -1  14   6      323.73      308.53     22.04 o
   0  14   6       29.39       43.52     17.20 o
   1  14   6      111.74       87.97     21.79 o
   2  14   6       66.09       58.81     22.13 o
   3  14   6       52.46       40.87     23.19 o
   4  14   6       28.79       28.05     25.54 o
   5  14   6       85.05       89.82     16.70 o
   6  14   6        2.48       24.93     27.15 o
   7  14   6      127.29      135.03     26.11 o
   8  14   6      103.49      138.39     27.89 o
   9  14   6       20.96       16.82     28.97 o
  10  14   6       27.66       25.95     28.59 o
  11  14   6       65.93      110.76     36.07 o
  12  14   6       23.56       39.68     36.92 o
  13  14   6       49.81       42.72     38.12 o
 -13  15   6       53.43       73.76     42.47 o
 -12  15   6        0.50       25.07     38.23 o
 -11  15   6        5.35       34.57     42.64 o
 -10  15   6       52.64      112.20     35.93 o
  -9  15   6      138.14       97.19     38.50 o
  -8  15   6      139.08      147.45     38.21 o
  -7  15   6        1.44      -21.35     35.25 o
  -6  15   6        0.41        9.14     31.77 o
  -5  15   6       40.10       50.55     30.11 o
  -4  15   6        1.34       -5.36     25.13 o
  -3  15   6       25.71       53.20     21.47 o
  -2  15   6       77.05       90.87     27.08 o
  -1  15   6       24.08       45.26     21.40 o
   0  15   6       66.39       45.19     24.49 o
   1  15   6      109.73      132.67     24.47 o
   2  15   6        4.36       18.01     28.55 o
   3  15   6       38.78       60.56     26.23 o
   4  15   6       17.17       31.65     28.86 o
   5  15   6      145.65      149.30     29.30 o
   6  15   6        0.22        4.80     28.85 o
   7  15   6       37.03       36.02     25.81 o
   8  15   6       18.85       17.12     29.92 o
   9  15   6        3.17       -1.89     31.93 o
  10  15   6       45.64       48.69     39.01 o
  11  15   6       99.74      168.06     36.21 o
  12  15   6        7.29       61.88     41.12 o
 -11  16   6       36.60       65.74     38.83 o
 -10  16   6       23.02       69.86     40.18 o
  -9  16   6       34.74       57.63     36.97 o
  -8  16   6        0.98       23.08     35.07 o
  -7  16   6      223.90      245.81     37.76 o
  -6  16   6       52.19       43.89     33.37 o
  -5  16   6      120.07      129.27     34.10 o
  -4  16   6       23.65       32.53     35.49 o
  -3  16   6       59.25       14.63     31.85 o
  -2  16   6       88.81       98.01     29.31 o
  -1  16   6        1.19       12.48     28.69 o
   0  16   6        0.25       14.46     26.23 o
   1  16   6       30.44       23.97     26.86 o
   2  16   6      108.97      129.56     29.54 o
   3  16   6        6.97       19.18     28.29 o
   4  16   6        9.38       18.85     29.94 o
   5  16   6       78.89       98.55     31.31 o
   6  16   6      221.07      255.25     32.69 o
   7  16   6       81.79       91.11     30.46 o
   8  16   6      113.46      164.86     34.41 o
   9  16   6       11.54       43.68     33.83 o
  10  16   6        0.29       16.00     39.68 o
  -9  17   6       15.03       89.05     40.22 o
  -8  17   6        5.66       48.01     35.81 o
  -7  17   6       21.22       42.21     37.77 o
  -6  17   6        5.16       32.77     35.44 o
  -5  17   6        9.06       44.58     36.41 o
  -4  17   6       14.89       34.21     32.85 o
  -3  17   6        0.04       24.75     33.49 o
  -2  17   6      121.79      134.87     32.94 o
  -1  17   6        3.84       10.54     29.13 o
   0  17   6       77.25       83.10     28.94 o
   1  17   6       49.30       51.71     29.88 o
   2  17   6        7.35       16.45     28.96 o
   3  17   6       85.49      105.59     32.63 o
   4  17   6       36.60       40.80     31.77 o
   5  17   6        6.18       16.47     31.91 o
   6  17   6      129.91      151.71     34.72 o
   7  17   6        0.82        7.76     35.33 o
   8  17   6        0.31       20.42     34.09 o
  -7  18   6        0.04      -25.03     39.47 o
  -6  18   6       75.95      106.87     38.50 o
  -5  18   6       14.89       34.39     36.79 o
  -4  18   6       54.48       68.12     34.00 o
  -3  18   6        2.00       15.87     35.45 o
  -2  18   6       88.05      105.03     35.91 o
  -1  18   6       68.25       80.35     34.81 o
   0  18   6       69.99       60.27     36.72 o
   1  18   6        2.24       19.97     36.27 o
   2  18   6       32.61       20.46     33.96 o
   3  18   6      147.77      165.17     36.23 o
   4  18   6        5.09       17.33     33.34 o
   5  18   6      108.45      131.92     34.74 o
   6  18   6       25.00       14.27     33.37 o
  -4  19   6        2.67       -3.73     37.17 o
  -3  19   6       35.42       74.33     35.20 o
  -2  19   6        6.25       23.76     38.16 o
  -1  19   6        0.68       20.02     37.44 o
   0  19   6        2.48        5.15     37.58 o
   1  19   6       16.88       22.20     36.30 o
   2  19   6       18.90       33.55     37.44 o
   3  19   6        7.94       77.89     37.77 o
 -20   1   7       45.12       99.58     44.57 o
 -19   1   7       14.05        3.57     40.09 o
 -18   1   7       85.18      106.32     33.32 o
 -17   1   7        6.57       20.70     26.96 o
 -16   1   7        0.21        6.54     25.05 o
 -15   1   7      910.29      886.62     25.44 o
 -14   1   7        0.80        6.40     15.67 o
 -13   1   7     1158.65     1060.93     25.46 o
 -12   1   7      549.80      514.86     16.87 o
 -11   1   7       10.84       27.59     13.83 o
 -10   1   7       25.86       27.08     12.94 o
  -9   1   7      646.77      706.02     16.08 o
  -8   1   7     4107.78     4272.45     32.64 o
  -7   1   7      181.18      173.61     12.10 o
  -6   1   7     1253.69     1408.91     15.89 o
  -5   1   7     1666.28     1618.76     16.09 o
  -4   1   7     1916.73     2102.07     15.30 o
  -3   1   7     3050.55     3210.45     18.08 o
  -2   1   7     1675.73     1993.39     13.97 o
  -1   1   7      574.72      587.61      8.87 o
   0   1   7     1857.12     1814.01     15.99 o
   1   1   7    21054.73    20857.70     63.53 o
   2   1   7      581.67      566.41      8.65 o
   3   1   7      685.05      704.44     10.17 o
   4   1   7    14259.25    14231.62     56.26 o
   5   1   7      506.77      481.86     11.03 o
   6   1   7     1888.97     2030.32     19.21 o
   7   1   7      447.39      411.13     13.02 o
   8   1   7     5914.11     5963.10     41.02 o
   9   1   7     1207.85     1355.91     20.00 o
  10   1   7       17.47       28.56     14.28 o
  11   1   7       29.12       29.19     12.49 o
  12   1   7     2262.09     2218.34     29.43 o
  13   1   7     1006.02      993.68     25.06 o
  14   1   7       10.07       28.02     18.92 o
  15   1   7      170.79      143.78     28.73 o
  16   1   7      121.85      104.61     33.13 o
  17   1   7       14.33        4.46     33.44 o
  18   1   7        4.02        0.51     34.51 o
  19   1   7       22.09       53.51     34.52 o
 -20   2   7        2.58       26.21     49.80 o
 -19   2   7        3.55       37.59     41.73 o
 -18   2   7       97.31      130.97     33.36 o
 -17   2   7       16.07       38.08     31.54 o
 -16   2   7       10.76      -12.19     23.97 o
 -15   2   7       10.99       24.32     20.44 o
 -14   2   7        1.08       13.66     19.78 o
 -13   2   7     1871.24     1894.62     27.38 o
 -12   2   7      239.37      271.67     17.04 o
 -11   2   7      111.30      117.19     12.85 o
 -10   2   7      736.59      710.65     15.29 o
  -9   2   7       96.25       70.06     12.64 o
  -8   2   7     1252.04     1241.99     16.46 o
  -7   2   7      136.30      129.19      9.45 o
  -6   2   7     6026.04     5615.31     30.64 o
  -5   2   7      343.39      464.81     12.08 o
  -4   2   7     2058.30     2022.69     16.62 o
  -3   2   7    12789.54    11993.19     39.08 o
  -2   2   7    12590.03    12635.56     38.77 o
  -1   2   7      766.27      628.06      8.64 o
   0   2   7     4831.84     4913.02     22.64 o
   1   2   7       90.73       63.86      8.40 o
   2   2   7    10791.25    10255.16     31.74 o
   3   2   7     5561.88     5523.53     21.60 o
   4   2   7     2176.70     2219.04     17.54 o
   5   2   7      685.40      648.09     13.27 o
   6   2   7     4147.28     3911.69     25.80 o
   7   2   7     1090.06      919.82     14.19 o
   8   2   7     1726.17     1739.20     19.12 o
   9   2   7     3216.45     3263.64     26.16 o
  10   2   7      711.65      688.88     17.79 o
  11   2   7      149.17      153.46     15.79 o
  12   2   7     5092.48     5245.44     47.15 o
  13   2   7     1492.39     1547.34     30.54 o
  14   2   7       13.86        4.30     17.28 o
  15   2   7       57.75       30.96     26.73 o
  16   2   7       19.57       10.20     31.97 o
  17   2   7      282.86      281.16     37.47 o
  18   2   7       79.03       31.76     39.97 o
  19   2   7        1.39       24.30     42.75 o
 -20   3   7        1.52       35.47     44.25 o
 -19   3   7        9.50       -5.29     39.89 o
 -18   3   7        3.00      -15.20     37.23 o
 -17   3   7      156.42      157.54     35.23 o
 -16   3   7       23.15       36.03     35.08 o
 -15   3   7       80.52       73.74     26.94 o
 -14   3   7      265.05      250.14     14.52 o
 -13   3   7      618.46      622.01     20.09 o
 -12   3   7      855.66      794.34     19.26 o
 -11   3   7        3.28       12.00      9.91 o
 -10   3   7       31.01       24.49     14.23 o
  -9   3   7     1828.87     1825.06     20.52 o
  -8   3   7     2306.27     2135.72     21.14 o
  -7   3   7     6037.09     6224.08     29.58 o
  -6   3   7     5528.81     5550.47     27.63 o
  -5   3   7     4391.13     4707.05     25.62 o
  -4   3   7     5432.80     6092.26     26.85 o
  -3   3   7     1746.53     1729.03     13.78 o
  -2   3   7      294.33      290.40      8.71 o
  -1   3   7       23.91       22.36      6.51 o
   0   3   7      103.95      113.32      8.19 o
   1   3   7       38.65       29.18      7.98 o
   2   3   7     6445.48     6668.03     24.89 o
   3   3   7      166.33      127.90      6.74 o
   4   3   7      283.88      247.47      9.04 o
   5   3   7      136.91      145.50      9.91 o
   6   3   7      492.46      478.63     13.68 o
   7   3   7      418.17      361.11     14.57 o
   8   3   7      184.05      156.86     12.91 o
   9   3   7      430.75      509.93     16.75 o
  10   3   7       61.19       52.34     13.09 o
  11   3   7      748.48      722.80     18.85 o
  12   3   7      715.40      783.54     21.29 o
  13   3   7      357.81      356.25     16.61 o
  14   3   7        0.14       -3.64     20.32 o
  15   3   7        3.96       -2.05     28.43 o
  16   3   7      200.18      188.42     30.16 o
  17   3   7        0.08       -4.50     36.62 o
  18   3   7        8.86       45.60     41.62 o
 -19   4   7        2.05      -12.07     41.31 o
 -18   4   7       51.69       74.59     37.72 o
 -17   4   7       22.83       39.95     38.74 o
 -16   4   7       98.46       89.86     36.82 o
 -15   4   7       96.78      104.76     23.51 o
 -14   4   7      147.90      133.04     25.65 o
 -13   4   7       44.14       36.33     22.84 o
 -12   4   7      820.47      832.33     27.61 o
 -11   4   7      295.61      288.20     20.65 o
 -10   4   7     3469.38     3376.61     28.75 o
  -9   4   7      549.90      573.22     15.41 o
  -8   4   7      479.36      445.97     14.38 o
  -7   4   7     5816.49     6069.34     29.77 o
  -6   4   7     3298.58     3308.47     23.67 o
  -5   4   7      497.71      510.83     12.35 o
  -4   4   7     1135.49     1170.08     14.37 o
  -3   4   7       52.59       50.51      9.18 o
  -2   4   7     4425.99     4548.59     21.50 o
  -1   4   7    11440.79    11656.25     44.10 o
   0   4   7     3349.93     3128.03     15.16 o
   1   4   7      609.65      581.25     11.14 o
   2   4   7      387.56      362.65      7.74 o
   3   4   7       11.90       20.40      6.83 o
   4   4   7      430.67      431.94     10.03 o
   5   4   7     9564.92     9707.69     35.59 o
   6   4   7     2474.85     2384.06     21.07 o
   7   4   7     9837.89    10412.21     43.29 o
   8   4   7       64.56       48.78     11.91 o
   9   4   7       74.85       69.03     13.84 o
  10   4   7      285.46      287.93     17.57 o
  11   4   7      237.69      202.82     18.48 o
  12   4   7      269.10      272.55     20.05 o
  13   4   7      266.85      234.85     21.76 o
  14   4   7      161.09      166.98     19.55 o
  15   4   7       96.12       85.50     28.79 o
  16   4   7        9.43       12.96     31.02 o
  17   4   7        6.83       19.67     35.90 o
  18   4   7       33.72       49.37     39.47 o
 -19   5   7       35.27       36.67     44.06 o
 -18   5   7        4.86      -21.64     40.58 o
 -17   5   7       16.16       32.02     38.36 o
 -16   5   7        7.42       29.57     39.08 o
 -15   5   7       25.45       56.84     26.78 o
 -14   5   7      128.72       97.61     29.84 o
 -13   5   7      247.65      201.17     22.68 o
 -12   5   7       61.48       39.86     19.98 o
 -11   5   7       45.31       31.61     17.48 o
 -10   5   7      626.04      609.45     19.15 o
  -9   5   7       18.45       15.26     13.03 o
  -8   5   7        9.50       22.00     12.19 o
  -7   5   7     1066.77     1101.14     16.82 o
  -6   5   7      370.34      367.79     12.38 o
  -5   5   7     3647.31     3705.21     24.77 o
  -4   5   7      145.45      130.33     10.19 o
  -3   5   7      926.75     1043.51     14.07 o
  -2   5   7     1393.93     1470.53     15.29 o
  -1   5   7       11.92       43.09      7.84 o
   0   5   7      213.72      224.96      7.57 o
   1   5   7     4505.02     4520.21     18.76 o
   2   5   7     3856.84     3938.61     19.72 o
   3   5   7      206.46      177.03      7.97 o
   4   5   7     4000.53     4318.01     23.27 o
   5   5   7      195.82      206.94     10.49 o
   6   5   7      193.38      208.22     10.69 o
   7   5   7       21.65       18.86     11.57 o
   8   5   7       15.73       15.07     12.38 o
   9   5   7      594.80      643.03     18.38 o
  10   5   7       31.29       49.21     16.14 o
  11   5   7      121.57      132.20     17.30 o
  12   5   7       51.78       53.90     17.64 o
  13   5   7      100.39       73.53     21.08 o
  14   5   7        0.01       -9.63     23.38 o
  15   5   7       29.99       27.48     28.82 o
  16   5   7        0.62       30.18     31.57 o
  17   5   7        7.12       11.96     37.07 o
  18   5   7        0.32       21.74     39.25 o
 -19   6   7        3.30       41.59     43.93 o
 -18   6   7      224.14      242.52     45.03 o
 -17   6   7      107.04       81.63     36.12 o
 -16   6   7      915.51     1003.77     44.11 o
 -15   6   7        9.12       42.28     32.12 o
 -14   6   7       43.39       40.76     23.09 o
 -13   6   7      103.26      123.77     22.82 o
 -12   6   7     1850.64     1847.33     33.54 o
 -11   6   7      460.31      444.58     20.45 o
 -10   6   7      766.57      766.32     20.76 o
  -9   6   7      657.83      637.32     18.21 o
  -8   6   7     1607.63     1484.11     18.67 o
  -7   6   7       36.72       44.89     11.60 o
  -6   6   7     5304.73     5737.72     31.22 o
  -5   6   7     2889.78     2724.78     22.85 o
  -4   6   7      142.07      149.47     10.83 o
  -3   6   7       43.29       67.43      9.21 o
  -2   6   7     4486.43     4511.11     23.43 o
  -1   6   7      471.96      499.91     10.91 o
   0   6   7     1619.29     1677.16     14.75 o
   1   6   7      668.48      613.93     10.66 o
   2   6   7      137.09      161.41      9.17 o
   3   6   7      403.79      371.05      8.95 o
   4   6   7       20.13       15.68      8.60 o
   5   6   7      321.68      301.19     11.06 o
   6   6   7      420.35      403.52     12.71 o
   7   6   7       94.80       94.31     10.90 o
   8   6   7      132.24      108.45     10.37 o
   9   6   7      430.44      360.71     12.44 o
  10   6   7      253.38      227.45     13.13 o
  11   6   7      127.26      112.80     10.01 o
  12   6   7      503.12      510.04     21.95 o
  13   6   7        3.70        8.06     18.78 o
  14   6   7       58.14       87.31     25.36 o
  15   6   7       53.29       55.75     28.54 o
  16   6   7        3.80        6.39     30.21 o
  17   6   7       43.90       58.46     35.51 o
  18   6   7        0.48       10.57     36.43 o
 -18   7   7       15.74       57.95     41.58 o
 -17   7   7       17.98       65.03     35.79 o
 -16   7   7       11.80       21.57     33.51 o
 -15   7   7      153.51      203.37     33.72 o
 -14   7   7      300.28      320.00     25.02 o
 -13   7   7       28.20       35.74     24.08 o
 -12   7   7     2909.93     2900.94     38.88 o
 -11   7   7        7.60        6.62     19.76 o
 -10   7   7      100.76       82.40     17.84 o
  -9   7   7     2476.41     2437.22     29.27 o
  -8   7   7      359.84      298.46     13.79 o
  -7   7   7       49.92       41.96     12.65 o
  -6   7   7     2193.95     2187.98     22.94 o
  -5   7   7       68.35       40.76     11.22 o
  -4   7   7       26.41       29.72     10.46 o
  -3   7   7     2926.88     3212.43     22.91 o
  -2   7   7      629.48      604.86     11.39 o
  -1   7   7      154.62      179.57     11.42 o
   0   7   7     4861.74     4867.05     31.07 o
   1   7   7     1502.09     1591.20     15.33 o
   2   7   7      557.24      484.51     11.59 o
   3   7   7        0.24       -3.03      9.26 o
   4   7   7      270.79      282.69      9.89 o
   5   7   7        0.90        5.11      8.59 o
   6   7   7      736.17      709.77     13.61 o
   7   7   7       21.72       14.78     10.99 o
   8   7   7      612.18      605.39     15.79 o
   9   7   7      147.44      123.81     13.64 o
  10   7   7        1.78       -1.01     12.64 o
  11   7   7       72.02       66.37     13.09 o
  12   7   7      184.29      181.48     12.78 o
  13   7   7      526.43      509.79     18.96 o
  14   7   7      250.33      243.51     28.90 o
  15   7   7       10.74       22.54     30.26 o
  16   7   7      116.33      106.13     31.46 o
  17   7   7      157.78      200.04     36.01 o
 -18   8   7       27.44       69.96     42.77 o
 -17   8   7        0.00        6.10     38.55 o
 -16   8   7        7.20       20.34     33.26 o
 -15   8   7      147.03      170.25     32.68 o
 -14   8   7       20.36       20.03     25.07 o
 -13   8   7       72.88       64.07     22.38 o
 -12   8   7       19.36       37.20     20.98 o
 -11   8   7       87.42       79.72     19.99 o
 -10   8   7     1415.16     1304.04     26.83 o
  -9   8   7      178.55      176.18     18.24 o
  -8   8   7      372.14      422.67     17.37 o
  -7   8   7      329.94      351.61     17.55 o
  -6   8   7     1870.05     1875.62     22.79 o
  -5   8   7      100.92      118.46     12.47 o
  -4   8   7     2612.41     2569.09     22.50 o
  -3   8   7      164.92      190.96     11.00 o
  -2   8   7     1419.82     1307.70     15.45 o
  -1   8   7      163.84      156.65     12.05 o
   0   8   7     1070.75     1158.12     16.86 o
   1   8   7     1918.97     1856.41     18.38 o
   2   8   7       85.65      105.60     10.59 o
   3   8   7       14.92       25.41     10.13 o
   4   8   7       93.41       73.55      8.00 o
   5   8   7     1277.11     1267.32     15.23 o
   6   8   7      249.71      227.28     10.69 o
   7   8   7       79.59       70.56     10.75 o
   8   8   7       28.03       34.88      9.96 o
   9   8   7      346.34      343.76     17.45 o
  10   8   7      217.12      191.48     16.54 o
  11   8   7       30.28       24.62     16.69 o
  12   8   7       39.80       61.49     18.53 o
  13   8   7        1.57        8.98     19.58 o
  14   8   7       26.84       53.20     28.98 o
  15   8   7       48.38       68.97     30.28 o
  16   8   7        1.30       21.23     37.99 o
  17   8   7        0.11       -6.45     37.22 o
 -17   9   7        0.00        3.68     40.60 o
 -16   9   7       21.71       32.84     38.49 o
 -15   9   7        0.10        3.23     31.11 o
 -14   9   7      223.72      190.22     26.19 o
 -13   9   7        1.84      -12.34     22.07 o
 -12   9   7      108.24      121.35     21.75 o
 -11   9   7        5.12       12.11     20.05 o
 -10   9   7        0.11      -12.48     19.10 o
  -9   9   7     1047.73     1043.05     27.04 o
  -8   9   7     2581.99     2491.54     30.27 o
  -7   9   7      383.68      379.88     19.33 o
  -6   9   7      120.88      119.76     15.37 o
  -5   9   7        1.39        0.63     13.02 o
  -4   9   7       18.97       10.89     11.79 o
  -3   9   7     2408.37     2390.66     20.69 o
  -2   9   7     1023.68      914.54     14.00 o
  -1   9   7      170.39      176.79     12.60 o
   0   9   7       28.82       35.45     12.03 o
   1   9   7      465.36      452.92     14.73 o
   2   9   7      973.40      927.05     17.21 o
   3   9   7      459.64      440.69     13.98 o
   4   9   7     1108.39      990.92     18.09 o
   5   9   7        0.60        5.04     10.18 o
   6   9   7      193.60      193.46     13.96 o
   7   9   7     3215.55     3290.18     28.55 o
   8   9   7       51.45       50.72     12.25 o
   9   9   7      248.09      232.01     18.22 o
  10   9   7       34.09       36.33     17.42 o
  11   9   7      470.59      512.52     21.43 o
  12   9   7       26.99       15.11     17.67 o
  13   9   7       20.32        8.40     28.61 o
  14   9   7        0.96       23.51     29.07 o
  15   9   7       47.56       47.76     31.99 o
  16   9   7       22.72       45.56     36.73 o
 -17  10   7        1.53      -20.20     36.02 o
 -16  10   7       55.73       70.54     35.48 o
 -15  10   7        1.50       17.20     32.93 o
 -14  10   7        0.57       19.24     31.31 o
 -13  10   7        3.80       -9.61     23.26 o
 -12  10   7       10.91       -4.71     20.96 o
 -11  10   7       59.33       65.48     21.15 o
 -10  10   7      896.87      947.72     27.67 o
  -9  10   7        0.13       16.65     10.80 o
  -8  10   7     2752.04     2707.49     35.83 o
  -7  10   7        2.94        2.92     20.29 o
  -6  10   7      787.96      724.79     22.18 o
  -5  10   7      270.47      300.85     16.50 o
  -4  10   7      586.81      535.45     15.95 o
  -3  10   7       71.92       54.97     11.86 o
  -2  10   7     2396.46     2444.47     26.20 o
  -1  10   7      661.42      611.10     17.11 o
   0  10   7      855.92      817.38     17.64 o
   1  10   7       18.69       14.94     13.44 o
   2  10   7      143.00      143.91     15.07 o
   3  10   7       62.62       68.92     13.52 o
   4  10   7     1083.46     1026.87     21.14 o
   5  10   7        0.32        1.58     14.94 o
   6  10   7      233.00      220.64     17.51 o
   7  10   7       23.52       14.44     13.69 o
   8  10   7      395.79      389.22     17.21 o
   9  10   7        0.00       13.64     14.34 o
  10  10   7       13.74       -4.35     18.02 o
  11  10   7      103.11      115.41     22.61 o
  12  10   7        0.02       -1.85     22.48 o
  13  10   7       68.86       53.55     31.04 o
  14  10   7       83.65       99.68     33.51 o
  15  10   7        1.31       43.30     32.54 o
  16  10   7        0.02       39.34     36.83 o
 -16  11   7      114.83      128.58     39.27 o
 -15  11   7       17.84        2.82     35.28 o
 -14  11   7       52.82       75.57     32.36 o
 -13  11   7        7.73       27.39     32.29 o
 -12  11   7      326.64      344.37     27.28 o
 -11  11   7       96.17      112.40     24.48 o
 -10  11   7       33.94       34.87     20.86 o
  -9  11   7       48.26       20.75     16.59 o
  -8  11   7      548.06      565.61     28.21 o
  -7  11   7     2302.61     2247.62     35.31 o
  -6  11   7       11.14       -0.54     18.55 o
  -5  11   7       25.80       27.11     17.28 o
  -4  11   7        1.57        6.26     14.73 o
  -3  11   7       48.60       38.39     14.15 o
  -2  11   7      183.83      194.76     16.95 o
  -1  11   7       22.93       22.78     15.91 o
   0  11   7       83.95       98.19     15.46 o
   1  11   7       84.46       65.99     16.17 o
   2  11   7      135.51      122.76     16.28 o
   3  11   7      135.64      133.86     19.09 o
   4  11   7      489.60      439.94     20.90 o
   5  11   7        3.18        8.77     16.55 o
   6  11   7      128.77      104.50     14.98 o
   7  11   7      275.50      212.46     17.29 o
   8  11   7      134.88      148.44     18.34 o
   9  11   7      465.67      463.91     18.20 o
  10  11   7       14.78       22.10     20.21 o
  11  11   7       13.06        2.89     24.55 o
  12  11   7       40.28       66.97     29.55 o
  13  11   7       57.87      128.50     32.27 o
  14  11   7       58.21       94.10     33.33 o
  15  11   7        0.21        4.64     37.35 o
 -15  12   7        0.43       23.30     38.39 o
 -14  12   7        4.70        3.91     33.64 o
 -13  12   7       89.98       87.84     32.88 o
 -12  12   7       62.37       92.28     34.76 o
 -11  12   7       68.53       64.41     28.45 o
 -10  12   7       17.05       35.84     23.43 o
  -9  12   7      133.07      237.91     25.50 o
  -8  12   7       17.42       54.94     24.34 o
  -7  12   7       26.33       33.77     21.63 o
  -6  12   7      635.45      552.10     24.17 o
  -5  12   7      456.95      487.51     21.75 o
  -4  12   7      262.59      269.03     17.47 o
  -3  12   7      584.61      630.19     17.63 o
  -2  12   7      782.51      780.09     24.89 o
  -1  12   7      260.41      205.87     18.12 o
   0  12   7       72.83       91.30     16.51 o
   1  12   7      797.08      791.54     22.59 o
   2  12   7      196.76      184.15     17.26 o
   3  12   7      473.64      515.53     24.14 o
   4  12   7        0.03       19.79     18.77 o
   5  12   7      292.79      275.59     18.98 o
   6  12   7      627.42      691.30     26.40 o
   7  12   7      166.97      207.59     23.15 o
   8  12   7        0.15       25.97     21.73 o
   9  12   7       19.39       26.62     20.97 o
  10  12   7        9.02       28.31     24.95 o
  11  12   7       77.92       63.72     28.86 o
  12  12   7      172.82      262.97     32.29 o
  13  12   7       28.17       15.88     33.20 o
  14  12   7        5.05       -8.64     38.34 o
 -14  13   7       33.28       74.73     37.33 o
 -13  13   7       35.39       47.17     34.40 o
 -12  13   7       59.87       78.10     35.47 o
 -11  13   7       79.51      124.40     34.96 o
 -10  13   7      130.74      159.97     28.99 o
  -9  13   7       10.35       23.49     28.76 o
  -8  13   7      227.80      228.69     27.84 o
  -7  13   7      395.67      361.61     25.75 o
  -6  13   7        0.68        4.54     20.76 o
  -5  13   7       22.22       45.25     18.98 o
  -4  13   7        4.17       14.54     16.72 o
  -3  13   7        0.03       27.13     15.77 o
  -2  13   7        9.28       -1.39     21.78 o
  -1  13   7      105.12       77.25     18.44 o
   0  13   7       67.22       65.13     18.74 o
   1  13   7       75.70       61.98     17.86 o
   2  13   7       37.97       36.14     23.05 o
   3  13   7        2.61       -4.24     22.73 o
   4  13   7        0.35        8.46     20.43 o
   5  13   7      174.68      209.05     20.00 o
   6  13   7        0.15       -2.96     23.22 o
   7  13   7       92.13      102.96     23.30 o
   8  13   7       27.24       41.09     25.54 o
   9  13   7       28.60       16.99     26.75 o
  10  13   7        2.73       -8.51     30.09 o
  11  13   7        1.91       12.80     31.87 o
  12  13   7       17.37       42.99     36.17 o
  13  13   7       25.78       48.85     37.49 o
 -13  14   7       39.33       35.86     37.35 o
 -12  14   7      166.98      254.95     39.94 o
 -11  14   7       43.67       48.78     33.04 o
 -10  14   7        0.24       -2.48     33.27 o
  -9  14   7      112.13      116.28     30.38 o
  -8  14   7        6.82      -20.18     32.80 o
  -7  14   7        7.12        5.16     28.60 o
  -6  14   7      145.63      216.35     25.79 o
  -5  14   7      197.62      177.11     23.53 o
  -4  14   7       40.73       79.90     22.58 o
  -3  14   7      323.08      406.69     33.34 o
  -2  14   7     1057.43     1029.69     31.99 o
  -1  14   7      197.47      234.32     21.34 o
   0  14   7      184.78      145.66     18.99 o
   1  14   7      128.12      101.67     17.61 o
   2  14   7      232.24      188.48     25.52 o
   3  14   7      290.16      253.77     25.33 o
   4  14   7      351.85      371.43     24.67 o
   5  14   7        2.78        7.00     18.21 o
   6  14   7        0.11       25.55     26.33 o
   7  14   7        2.70       25.88     25.02 o
   8  14   7       13.37       31.15     29.36 o
   9  14   7        0.09      -18.82     29.50 o
  10  14   7       51.09       50.41     31.58 o
  11  14   7        2.48        4.79     38.89 o
  12  14   7       15.67       62.72     38.90 o
 -12  15   7        1.29       20.90     40.87 o
 -11  15   7        0.33       -1.28     35.37 o
 -10  15   7       35.23       51.22     33.42 o
  -9  15   7        6.90       -0.90     35.14 o
  -8  15   7        1.15       14.11     31.97 o
  -7  15   7       28.49       13.92     29.88 o
  -6  15   7      261.07      222.44     30.49 o
  -5  15   7      849.64      809.63     39.72 o
  -4  15   7       19.88       44.23     29.35 o
  -3  15   7       20.67       25.16     30.41 o
  -2  15   7       70.48       73.16     25.57 o
  -1  15   7      402.15      391.64     28.74 o
   0  15   7      107.19       70.59     24.52 o
   1  15   7       66.73       67.51     26.48 o
   2  15   7       65.19       49.67     28.19 o
   3  15   7       54.32       42.27     27.00 o
   4  15   7       39.58       79.37     24.65 o
   5  15   7      153.06      185.41     29.07 o
   6  15   7       11.93       30.21     27.78 o
   7  15   7        7.23       -1.66     28.37 o
   8  15   7       56.17       83.11     30.23 o
   9  15   7       16.56       58.97     31.65 o
  10  15   7        0.01        1.52     38.97 o
  11  15   7        0.08       30.74     39.70 o
 -11  16   7       37.28       76.80     40.09 o
 -10  16   7        4.79       13.34     39.81 o
  -9  16   7       52.88      113.53     37.61 o
  -8  16   7       45.24       70.90     37.49 o
  -7  16   7       15.25       31.26     35.11 o
  -6  16   7       40.86       84.66     38.40 o
  -5  16   7      353.72      476.85     37.91 o
  -4  16   7       91.94      154.80     33.95 o
  -3  16   7       21.86       26.85     34.58 o
  -2  16   7      131.99      111.36     29.57 o
  -1  16   7       69.45      103.27     30.21 o
   0  16   7        0.62        8.81     26.55 o
   1  16   7       20.79       24.99     27.72 o
   2  16   7        0.18       13.55     28.61 o
   3  16   7       20.70       26.62     30.47 o
   4  16   7       26.99       54.52     30.91 o
   5  16   7       24.69       14.87     30.68 o
   6  16   7      113.42      145.95     31.47 o
   7  16   7        1.05       19.54     30.51 o
   8  16   7       33.30       50.18     33.21 o
   9  16   7        8.80       41.30     38.06 o
  10  16   7       71.39      129.69     42.33 o
  -9  17   7        7.70       38.32     38.46 o
  -8  17   7        3.39       19.21     38.37 o
  -7  17   7       11.30       24.66     34.99 o
  -6  17   7        3.34       12.54     36.02 o
  -5  17   7        0.12       18.48     32.99 o
  -4  17   7       18.39       26.91     34.23 o
  -3  17   7       57.87      115.23     35.56 o
  -2  17   7        0.60       19.96     33.26 o
  -1  17   7        4.29      -14.44     30.95 o
   0  17   7        0.07       -3.93     28.98 o
   1  17   7       66.69       83.77     30.37 o
   2  17   7      115.40      119.86     31.80 o
   3  17   7       17.07        9.46     32.01 o
   4  17   7       24.37       49.95     32.96 o
   5  17   7       12.22       51.02     33.17 o
   6  17   7       12.93       15.76     32.20 o
   7  17   7        0.23       -4.63     32.43 o
   8  17   7        6.75        6.39     37.02 o
  -7  18   7       66.23      125.57     38.82 o
  -6  18   7       94.27      124.65     38.48 o
  -5  18   7       33.18       67.83     35.19 o
  -4  18   7       12.40       36.52     35.75 o
  -3  18   7       11.03       15.51     34.08 o
  -2  18   7       82.47       99.24     34.17 o
  -1  18   7      144.15      184.42     37.24 o
   0  18   7       71.28      114.69     37.88 o
   1  18   7        1.12      -32.08     33.02 o
   2  18   7       93.48      137.77     33.17 o
   3  18   7       45.57       73.59     34.44 o
   4  18   7        6.56       39.49     34.91 o
   5  18   7        5.77       26.74     35.07 o
  -2  19   7       10.67       21.11     38.38 o
  -1  19   7        8.05       44.44     39.78 o
   0  19   7        9.49       12.37     37.87 o
   1  19   7        1.88       32.88     39.08 o
 -20   0   8       33.78       88.62     59.62 o
 -19   0   8        1.76       28.47     58.90 o
 -18   0   8        0.55        4.91     55.08 o
 -17   0   8       83.17       74.52     39.31 o
 -16   0   8      310.25      265.92     41.74 o
 -15   0   8       24.81      -10.37     37.12 o
 -14   0   8        7.61       17.72     35.83 o
 -13   0   8     1797.99     1686.94     48.22 o
 -12   0   8     1449.68     1606.57     44.82 o
 -11   0   8     1298.87     1372.68     31.03 o
 -10   0   8      128.34      115.05     19.72 o
  -9   0   8      443.27      350.05     20.31 o
  -8   0   8      122.08      135.23     18.50 o
  -7   0   8    12506.85    12897.93     64.33 o
  -6   0   8     6566.54     6434.21     46.16 o
  -5   0   8      568.83      670.02     18.84 o
  -4   0   8     2809.73     2604.22     24.54 o
  -3   0   8     4649.83     4997.89     32.76 o
  -2   0   8     1542.79     1445.94     18.81 o
  -1   0   8     2985.70     3247.74     24.19 o
   0   0   8    11626.68    14276.44     52.99 o
   1   0   8     5177.11     5197.97     29.41 o
   2   0   8    14085.32    14871.86     52.24 o
   3   0   8      151.16      106.04     12.38 o
   4   0   8    10019.29    10089.89     47.64 o
   5   0   8      986.96     1265.53     18.67 o
   6   0   8    10381.78    11031.92     96.65 o
   7   0   8     4693.36     5057.95     43.08 o
   8   0   8     1925.67     1971.80     33.88 o
   9   0   8      833.01      780.46     20.09 o
  10   0   8     2976.77     3083.79     45.47 o
  11   0   8     1512.71     1489.76     32.24 o
  12   0   8      316.41      420.52     31.69 o
  13   0   8     2248.29     2522.79     57.97 o
  14   0   8      249.27      266.30     36.39 o
  15   0   8      284.39      259.01     46.41 o
  16   0   8       21.56       51.46     45.17 o
  17   0   8       29.78       -0.17     50.52 o
  18   0   8      129.53       70.90     53.24 o
 -20   1   8        0.04       -1.26     42.70 o
 -19   1   8       87.49       95.18     40.74 o
 -18   1   8       14.86       12.63     34.67 o
 -17   1   8       18.26       44.88     26.98 o
 -16   1   8      302.94      367.67     30.13 o
 -15   1   8       27.17        8.77     27.49 o
 -14   1   8      465.23      447.42     26.05 o
 -13   1   8        1.18       13.21     21.15 o
 -12   1   8     2109.14     2072.84     30.98 o
 -11   1   8        2.49       17.22     15.46 o
 -10   1   8     2070.48     2101.70     23.46 o
  -9   1   8      425.64      386.24     14.39 o
  -8   1   8     2390.94     2343.93     22.42 o
  -7   1   8        7.77       -2.85     12.22 o
  -6   1   8      845.37      737.47     14.54 o
  -5   1   8     1273.66     1113.11     12.76 o
  -4   1   8     1780.16     1715.78     15.13 o
  -3   1   8     3558.64     4017.05     20.56 o
  -2   1   8      959.38     1042.74     11.08 o
  -1   1   8    19306.89    19692.71     54.23 o
   0   1   8     4483.57     4586.55     19.61 o
   1   1   8      535.37      411.44      8.27 o
   2   1   8     6276.15     6782.56     23.17 o
   3   1   8     3440.03     3893.19     21.15 o
   4   1   8      443.35      470.36     10.86 o
   5   1   8     2806.54     2688.32     19.44 o
   6   1   8      685.79      775.17     13.29 o
   7   1   8     2785.03     2682.62     21.96 o
   8   1   8        1.03       16.68     11.70 o
   9   1   8       88.76       87.17     12.92 o
  10   1   8        1.09        6.09     14.74 o
  11   1   8       45.93       59.61     16.94 o
  12   1   8        9.61       16.07     19.15 o
  13   1   8      331.70      384.25     23.97 o
  14   1   8      489.80      487.64     27.22 o
  15   1   8       42.44       42.98     29.57 o
  16   1   8       19.00       30.84     31.42 o
  17   1   8        1.09       13.61     35.55 o
  18   1   8        2.65        7.78     36.32 o
 -19   2   8        0.45       23.50     40.52 o
 -18   2   8       80.14       67.74     34.62 o
 -17   2   8       14.81        6.68     29.47 o
 -16   2   8        1.21       -6.40     23.95 o
 -15   2   8        4.29        1.44     23.46 o
 -14   2   8      110.38       98.87     16.47 o
 -13   2   8      260.17      260.52     20.95 o
 -12   2   8      102.42       78.77     19.26 o
 -11   2   8     1561.65     1617.87     26.46 o
 -10   2   8        4.54        8.92     13.28 o
  -9   2   8     2388.29     2412.63     24.63 o
  -8   2   8     2429.85     2380.54     22.08 o
  -7   2   8     7028.55     7622.65     35.04 o
  -6   2   8        3.38        4.22      8.00 o
  -5   2   8     7300.45     7877.51     32.86 o
  -4   2   8     2001.25     2066.99     15.35 o
  -3   2   8     4533.40     4878.72     20.92 o
  -2   2   8       61.46       68.69      7.64 o
  -1   2   8     1017.75      965.14     10.27 o
   0   2   8     6302.88     6850.97     27.14 o
   1   2   8       41.95       50.14      8.59 o
   2   2   8     3016.67     3522.48     21.29 o
   3   2   8       43.96       29.54      7.01 o
   4   2   8        0.78        7.18      7.91 o
   5   2   8       86.25       46.17      8.99 o
   6   2   8      626.79      672.97     14.39 o
   7   2   8        1.12       -0.97     11.31 o
   8   2   8      453.53      463.70     12.83 o
   9   2   8      207.22      189.95     12.55 o
  10   2   8       86.51       80.65     14.44 o
  11   2   8      133.54      143.36     16.61 o
  12   2   8       15.37       27.45     18.56 o
  13   2   8      886.36      827.31     27.94 o
  14   2   8       72.95      108.24     25.33 o
  15   2   8       44.63       38.95     28.66 o
  16   2   8        0.37       18.74     29.97 o
  17   2   8       18.11        9.92     35.65 o
  18   2   8        0.01      -24.92     36.76 o
 -19   3   8      249.96      273.64     41.82 o
 -18   3   8        0.84      -32.85     35.72 o
 -17   3   8      100.45      147.66     35.33 o
 -16   3   8      150.48      199.35     32.44 o
 -15   3   8       33.74       26.70     15.19 o
 -14   3   8      459.86      439.42     22.22 o
 -13   3   8      328.62      307.14     21.11 o
 -12   3   8      594.65      577.20     26.20 o
 -11   3   8       28.33       41.09     18.31 o
 -10   3   8     1693.44     1606.69     21.35 o
  -9   3   8      238.16      187.65     12.10 o
  -8   3   8     1371.63     1314.76     16.64 o
  -7   3   8       33.83       23.56      9.90 o
  -6   3   8     2760.06     2690.46     22.05 o
  -5   3   8      608.11      474.09     12.68 o
  -4   3   8     2861.05     3064.84     20.27 o
  -3   3   8      698.77      698.18     10.35 o
  -2   3   8      211.14      175.98      8.26 o
  -1   3   8        0.32        4.68      8.79 o
   0   3   8     3588.95     3576.50     19.43 o
   1   3   8     3109.27     3380.04     19.90 o
   2   3   8     6440.64     6494.53     27.15 o
   3   3   8     1308.35     1376.76     11.84 o
   4   3   8      439.26      409.56     10.24 o
   5   3   8     2287.13     2054.49     17.33 o
   6   3   8      122.57      105.78     11.28 o
   7   3   8      129.49      102.04     11.85 o
   8   3   8      541.11      563.68     15.45 o
   9   3   8      758.28      706.30     18.13 o
  10   3   8      254.21      247.17     16.97 o
  11   3   8      299.14      270.45     15.07 o
  12   3   8      120.57       99.37     17.08 o
  13   3   8      139.95      152.33     19.85 o
  14   3   8        8.13       14.28     28.11 o
  15   3   8        2.59        7.37     29.33 o
  16   3   8        0.06       35.88     30.83 o
  17   3   8       16.96        2.33     35.60 o
  18   3   8        4.08       13.60     38.39 o
 -19   4   8        2.94       21.58     39.74 o
 -18   4   8       73.18       92.27     38.95 o
 -17   4   8        0.05        1.51     38.07 o
 -16   4   8      135.50      153.70     35.72 o
 -15   4   8       79.41       46.98     24.37 o
 -14   4   8        1.85       -5.29     23.68 o
 -13   4   8        2.04        2.04     23.87 o
 -12   4   8      494.92      495.34     26.40 o
 -11   4   8     1051.36     1021.65     28.00 o
 -10   4   8      112.84      122.55     14.08 o
  -9   4   8     2502.15     2347.99     21.86 o
  -8   4   8      415.32      366.39     11.53 o
  -7   4   8      470.99      406.76     12.40 o
  -6   4   8      240.87      235.92     11.48 o
  -5   4   8     1154.23     1195.34     16.04 o
  -4   4   8     3251.66     3070.61     20.04 o
  -3   4   8     5221.57     5001.21     24.60 o
  -2   4   8      826.34      834.27     12.02 o
  -1   4   8        1.42        7.36      6.40 o
   0   4   8      255.69      294.04     10.20 o
   1   4   8      460.60      515.45     12.69 o
   2   4   8     3493.14     3638.62     21.63 o
   3   4   8     3356.30     3718.89     16.65 o
   4   4   8      549.18      622.70      9.78 o
   5   4   8       21.52       16.37      9.37 o
   6   4   8     1007.45      990.05     15.55 o
   7   4   8     1315.25     1338.99     18.23 o
   8   4   8     1932.72     1957.40     21.57 o
   9   4   8      233.72      218.72     15.73 o
  10   4   8       36.95       29.02     16.14 o
  11   4   8     1315.30     1312.37     26.12 o
  12   4   8      421.43      443.62     23.16 o
  13   4   8      219.08      214.69     23.71 o
  14   4   8       13.25       -9.17     26.46 o
  15   4   8        1.88       13.87     29.95 o
  16   4   8        7.86       21.72     30.34 o
  17   4   8       88.52      101.42     39.96 o
  18   4   8       44.86       51.40     39.01 o
 -19   5   8       16.21       63.73     41.25 o
 -18   5   8       73.40      116.36     39.87 o
 -17   5   8      580.27      607.85     42.42 o
 -16   5   8       45.81       45.31     35.19 o
 -15   5   8        0.51       24.35     24.43 o
 -14   5   8      193.15      234.46     26.38 o
 -13   5   8      502.97      499.16     26.20 o
 -12   5   8      519.08      498.62     25.86 o
 -11   5   8       15.89       21.49     17.28 o
 -10   5   8       85.40       89.32     14.26 o
  -9   5   8      253.78      270.43     13.13 o
  -8   5   8       53.34       66.26     10.97 o
  -7   5   8      719.97      750.28     15.04 o
  -6   5   8     8909.08     9149.14     42.98 o
  -5   5   8       70.56       69.61     10.87 o
  -4   5   8      292.52      302.58     11.99 o
  -3   5   8     1733.17     1689.09     17.35 o
  -2   5   8      393.54      423.94     11.04 o
  -1   5   8     1422.29     1685.00     14.56 o
   0   5   8      393.06      399.36      7.94 o
   1   5   8      168.54      166.64      6.23 o
   2   5   8     2755.42     2956.16     16.34 o
   3   5   8     5859.99     5621.74     25.02 o
   4   5   8      158.47      177.37      9.43 o
   5   5   8     1028.18     1121.09     16.01 o
   6   5   8     2134.08     2241.27     20.86 o
   7   5   8     1283.19     1218.14     17.75 o
   8   5   8      613.01      645.84     17.44 o
   9   5   8      142.46      155.75     15.39 o
  10   5   8      614.32      616.31     19.66 o
  11   5   8        4.90        5.16     16.73 o
  12   5   8        7.23      -18.20     18.20 o
  13   5   8       21.24       25.32     21.51 o
  14   5   8        4.58        3.01     26.99 o
  15   5   8        0.25        2.02     32.04 o
  16   5   8       45.29       42.74     34.10 o
  17   5   8       96.11       87.10     37.88 o
  18   5   8      109.88      146.03     40.18 o
 -19   6   8       16.73       68.87     43.30 o
 -18   6   8        1.13       25.60     37.09 o
 -17   6   8       24.71       17.78     35.49 o
 -16   6   8       56.51      102.24     35.37 o
 -15   6   8       12.73       43.13     29.07 o
 -14   6   8       19.74       12.54     24.04 o
 -13   6   8        1.44        4.38     23.80 o
 -12   6   8        6.40       14.94     18.85 o
 -11   6   8      422.91      452.54     22.20 o
 -10   6   8       25.21       40.33     16.71 o
  -9   6   8      303.40      300.33     17.61 o
  -8   6   8      557.32      574.82     14.03 o
  -7   6   8      437.83      446.67     13.45 o
  -6   6   8       17.70       14.36     10.68 o
  -5   6   8      996.15     1020.60     16.16 o
  -4   6   8       10.27        1.95     11.02 o
  -3   6   8     5961.43     5895.52     31.35 o
  -2   6   8       11.24        5.60      9.52 o
  -1   6   8     1715.01     1901.21     16.23 o
   0   6   8     6557.67     6441.16     30.51 o
   1   6   8      581.23      677.94      9.30 o
   2   6   8     1800.20     1810.54     14.13 o
   3   6   8      393.99      392.20      9.84 o
   4   6   8     7265.48     7770.63     33.61 o
   5   6   8        2.59       11.65      9.39 o
   6   6   8      358.48      360.44     12.15 o
   7   6   8      172.40      175.79     10.81 o
   8   6   8     2200.77     2156.93     25.97 o
   9   6   8        7.06       14.61     15.56 o
  10   6   8      321.08      312.23     18.13 o
  11   6   8      156.20      157.56     17.89 o
  12   6   8       96.20       83.11     18.67 o
  13   6   8      130.37      100.24     24.01 o
  14   6   8        8.95        6.55     27.58 o
  15   6   8       48.07       60.04     28.53 o
  16   6   8       18.06       18.33     30.97 o
  17   6   8       10.16       31.30     36.55 o
 -18   7   8       94.55      116.67     44.02 o
 -17   7   8      104.61      164.16     36.96 o
 -16   7   8       33.95       47.69     33.05 o
 -15   7   8       50.19       69.41     29.24 o
 -14   7   8      120.63      174.06     28.71 o
 -13   7   8     1105.50     1126.71     30.99 o
 -12   7   8        4.48       38.14     21.93 o
 -11   7   8      121.92      119.15     20.79 o
 -10   7   8       41.23       34.16     17.64 o
  -9   7   8      383.47      382.49     19.11 o
  -8   7   8     1169.44     1098.38     20.71 o
  -7   7   8       44.55       41.55     12.17 o
  -6   7   8      743.29      700.84     15.62 o
  -5   7   8     1193.01     1189.37     16.90 o
  -4   7   8      872.09      819.55     14.95 o
  -3   7   8       48.40       45.14     10.35 o
  -2   7   8     3000.08     3092.60     21.56 o
  -1   7   8     5449.87     5919.40     29.69 o
   0   7   8       80.24       98.96      9.17 o
   1   7   8      215.85      195.57     10.18 o
   2   7   8       11.02       33.35      9.19 o
   3   7   8      157.76      139.45      8.70 o
   4   7   8      491.33      469.37     11.71 o
   5   7   8      761.49      690.34     14.28 o
   6   7   8       48.14       41.11     11.54 o
   7   7   8      103.16       87.42     11.70 o
   8   7   8     1096.65     1026.63     19.74 o
   9   7   8      424.56      419.72     15.66 o
  10   7   8       23.14       14.26     17.66 o
  11   7   8       90.32       67.32     19.23 o
  12   7   8      247.31      222.87     23.93 o
  13   7   8       15.95       24.83     25.29 o
  14   7   8       24.48       31.90     28.03 o
  15   7   8       18.61       13.66     30.40 o
  16   7   8       10.08       -3.22     34.32 o
  17   7   8        2.99      -17.06     37.05 o
 -18   8   8        0.03       55.34     45.00 o
 -17   8   8      231.39      242.50     42.20 o
 -16   8   8      140.31      150.72     35.61 o
 -15   8   8      384.88      410.85     33.34 o
 -14   8   8      215.99      191.93     27.39 o
 -13   8   8       11.90       22.55     21.82 o
 -12   8   8       75.13       84.51     21.17 o
 -11   8   8      180.13      205.59     21.00 o
 -10   8   8      272.37      236.07     20.64 o
  -9   8   8      635.26      579.31     21.98 o
  -8   8   8     1234.41     1242.94     22.60 o
  -7   8   8     1797.29     1663.73     22.72 o
  -6   8   8        0.94       11.18     13.11 o
  -5   8   8      822.01      917.79     16.48 o
  -4   8   8      123.88      155.12     11.43 o
  -3   8   8     3256.14     3194.79     21.92 o
  -2   8   8      770.39      755.61     12.72 o
  -1   8   8      288.20      345.18     12.74 o
   0   8   8     4272.06     4895.77     27.19 o
   1   8   8     3278.78     3287.11     23.73 o
   2   8   8       55.65       38.13     10.24 o
   3   8   8     1376.56     1371.51     16.62 o
   4   8   8       72.64       60.18      9.02 o
   5   8   8     2195.65     2245.39     19.60 o
   6   8   8      341.78      352.67     13.57 o
   7   8   8        2.24       19.14     13.58 o
   8   8   8     1864.70     1765.09     23.55 o
   9   8   8     1300.91     1150.91     19.49 o
  10   8   8       85.95       60.79     10.71 o
  11   8   8      292.36      296.21     15.65 o
  12   8   8       44.65       39.36     21.69 o
  13   8   8       66.92      113.15     27.84 o
  14   8   8       27.04       14.75     29.37 o
  15   8   8        6.25       22.95     31.97 o
  16   8   8       51.72       20.28     36.12 o
 -17   9   8       23.81       48.34     37.98 o
 -16   9   8        5.66       16.65     36.16 o
 -15   9   8        3.00        7.16     26.64 o
 -14   9   8       37.05       25.79     26.31 o
 -13   9   8       62.34       60.39     23.65 o
 -12   9   8       20.46       53.13     21.27 o
 -11   9   8       69.10       41.52     21.26 o
 -10   9   8       74.37       60.25     20.12 o
  -9   9   8      108.13       86.48     13.98 o
  -8   9   8      361.97      338.04     18.80 o
  -7   9   8     1259.45     1229.56     24.02 o
  -6   9   8      592.39      596.76     18.78 o
  -5   9   8       77.56       68.82     13.68 o
  -4   9   8      715.84      655.23     15.52 o
  -3   9   8      397.56      380.99     12.36 o
  -2   9   8      576.69      572.58     14.59 o
  -1   9   8     1040.62      965.68     17.15 o
   0   9   8      417.51      465.25     14.63 o
   1   9   8      513.86      508.83     14.25 o
   2   9   8       17.44       17.55     11.38 o
   3   9   8      831.89      770.82     15.48 o
   4   9   8      683.95      738.14     16.30 o
   5   9   8       86.96       65.74     11.98 o
   6   9   8      871.12      953.09     16.90 o
   7   9   8      810.62      879.33     18.27 o
   8   9   8      346.20      325.74     18.30 o
   9   9   8       42.47       53.09     15.94 o
  10   9   8       18.93       16.22     15.02 o
  11   9   8       75.44       72.93     15.76 o
  12   9   8      330.33      388.89     28.61 o
  13   9   8      190.85      187.58     29.26 o
  14   9   8       97.42       78.73     31.67 o
  15   9   8       65.87       87.17     33.48 o
  16   9   8       39.43       67.47     36.65 o
 -17  10   8       14.08       11.72     36.29 o
 -16  10   8        1.21       19.88     37.31 o
 -15  10   8        0.73      -13.29     33.02 o
 -14  10   8       16.97        7.86     25.33 o
 -13  10   8       21.11       14.17     24.76 o
 -12  10   8      124.91      101.57     23.34 o
 -11  10   8       46.88       39.59     21.20 o
 -10  10   8       12.72       19.10     19.74 o
  -9  10   8      112.59      142.69     16.77 o
  -8  10   8       55.51       59.07     19.14 o
  -7  10   8      415.52      410.94     22.12 o
  -6  10   8     1121.31     1188.19     24.43 o
  -5  10   8       10.12       15.64     14.36 o
  -4  10   8      414.49      387.96     15.47 o
  -3  10   8      154.41      160.14     11.82 o
  -2  10   8      594.21      655.94     18.45 o
  -1  10   8      752.30      665.94     19.11 o
   0  10   8       38.50       43.15     14.52 o
   1  10   8      270.84      284.30     15.88 o
   2  10   8      153.35      177.18     14.48 o
   3  10   8     1869.23     1699.23     23.10 o
   4  10   8      106.17       97.38     15.01 o
   5  10   8     1019.70     1075.67     24.01 o
   6  10   8     1725.17     1803.81     21.55 o
   7  10   8      184.39      151.37     14.33 o
   8  10   8      184.20      198.76     18.60 o
   9  10   8       39.72       81.15     18.25 o
  10  10   8       71.51       66.27     18.50 o
  11  10   8        0.16       -0.62     21.49 o
  12  10   8       19.84       36.74     28.05 o
  13  10   8      249.61      225.64     31.29 o
  14  10   8        0.53       -0.41     32.22 o
  15  10   8       31.23       76.33     34.42 o
 -16  11   8       35.71       97.03     38.85 o
 -15  11   8        8.77       16.09     34.06 o
 -14  11   8       70.82      108.92     33.28 o
 -13  11   8       36.13       28.84     33.50 o
 -12  11   8       23.26       19.70     25.71 o
 -11  11   8      194.15      162.14     24.64 o
 -10  11   8        7.06       15.31     21.39 o
  -9  11   8       30.36       26.58     22.34 o
  -8  11   8      621.54      647.78     27.33 o
  -7  11   8        6.93       24.74     19.66 o
  -6  11   8      176.23      155.20     18.15 o
  -5  11   8        0.81       -0.38     16.63 o
  -4  11   8      522.91      511.02     17.90 o
  -3  11   8        1.40        8.82     12.46 o
  -2  11   8       92.49       95.52     16.16 o
  -1  11   8      361.17      342.37     18.03 o
   0  11   8     1134.47     1179.68     23.24 o
   1  11   8     1408.12     1360.89     24.13 o
   2  11   8      126.99      147.93     17.64 o
   3  11   8     2634.50     2576.69     28.40 o
   4  11   8      688.82      672.62     21.74 o
   5  11   8        0.52       15.00     17.15 o
   6  11   8      132.64      112.49     20.14 o
   7  11   8      397.26      361.28     16.19 o
   8  11   8      400.45      353.95     17.79 o
   9  11   8      113.24      107.83     20.26 o
  10  11   8       16.05       27.21     23.96 o
  11  11   8      180.22      182.90     29.16 o
  12  11   8       62.03       72.98     29.01 o
  13  11   8       45.15       62.46     31.08 o
  14  11   8       88.41       85.40     36.58 o
  15  11   8        0.99      -38.77     39.89 o
 -15  12   8       32.04       52.88     36.45 o
 -14  12   8       94.14      143.28     35.76 o
 -13  12   8        1.82       24.13     33.81 o
 -12  12   8       25.79       60.71     34.01 o
 -11  12   8        2.43       -2.22     26.77 o
 -10  12   8       22.23       19.66     25.48 o
  -9  12   8      344.15      294.04     25.96 o
  -8  12   8        3.13       20.82     22.68 o
  -7  12   8       49.04       61.51     20.79 o
  -6  12   8        5.88       11.75     18.48 o
  -5  12   8       18.57       24.87     17.63 o
  -4  12   8        5.38        4.13     15.39 o
  -3  12   8      205.31      227.63     19.65 o
  -2  12   8      530.48      462.69     22.94 o
  -1  12   8      199.29      193.59     18.63 o
   0  12   8      145.96      156.41     17.22 o
   1  12   8      524.64      527.82     20.80 o
   2  12   8      129.62      133.24     18.88 o
   3  12   8       47.02       47.47     15.10 o
   4  12   8      119.18      102.51     19.13 o
   5  12   8       57.74       80.41     18.10 o
   6  12   8      179.41      181.04     22.56 o
   7  12   8        0.06        8.78     21.59 o
   8  12   8      670.29      681.03     25.01 o
   9  12   8      129.69      207.36     26.47 o
  10  12   8        0.94       -6.78     25.52 o
  11  12   8       56.83       54.18     28.50 o
  12  12   8      235.83      265.72     35.06 o
  13  12   8      132.12      157.50     35.10 o
  14  12   8       19.57       64.17     38.11 o
 -14  13   8       97.79       97.30     37.96 o
 -13  13   8       36.03       64.43     37.33 o
 -12  13   8        1.26       32.29     34.75 o
 -11  13   8      164.89      232.05     35.95 o
 -10  13   8      748.29      793.89     37.03 o
  -9  13   8      692.22      728.98     35.38 o
  -8  13   8       83.12      112.09     26.47 o
  -7  13   8       42.05       79.73     26.06 o
  -6  13   8      196.71      227.14     21.62 o
  -5  13   8      751.15      755.69     23.85 o
  -4  13   8       28.75       26.66     15.51 o
  -3  13   8      183.98      204.00     24.87 o
  -2  13   8       23.77       18.41     22.61 o
  -1  13   8      749.28      748.33     24.63 o
   0  13   8       22.51       29.25     17.97 o
   1  13   8      481.30      420.33     22.56 o
   2  13   8      141.38      158.53     19.10 o
   3  13   8      211.96      240.71     23.95 o
   4  13   8       80.28       98.73     20.67 o
   5  13   8       51.82       45.13     18.86 o
   6  13   8        2.88        3.20     23.11 o
   7  13   8        0.98       33.85     24.17 o
   8  13   8       20.61       17.76     28.13 o
   9  13   8        8.92       14.23     26.24 o
  10  13   8        0.03      -29.75     34.72 o
  11  13   8        9.47        3.13     37.45 o
  12  13   8        6.14       -1.56     33.72 o
  13  13   8        0.64       14.93     37.38 o
 -13  14   8        4.51       -7.35     38.64 o
 -12  14   8        3.88        3.46     35.71 o
 -11  14   8      129.02      183.13     36.13 o
 -10  14   8      192.31      160.21     33.77 o
  -9  14   8       19.83       51.47     32.17 o
  -8  14   8       83.12      101.81     31.57 o
  -7  14   8       36.86       67.44     27.88 o
  -6  14   8      130.45      143.13     25.59 o
  -5  14   8      174.08      236.12     24.99 o
  -4  14   8      432.24      497.10     23.86 o
  -3  14   8        0.15       12.28     26.73 o
  -2  14   8       61.47       81.63     23.68 o
  -1  14   8      212.99      206.06     21.71 o
   0  14   8      136.40      171.44     20.98 o
   1  14   8      362.15      386.02     22.52 o
   2  14   8       28.06       49.46     24.47 o
   3  14   8      124.83      146.13     24.53 o
   4  14   8        0.96       17.25     21.45 o
   5  14   8        9.49      -16.06     19.59 o
   6  14   8        2.77        2.82     26.53 o
   7  14   8       69.10       87.89     28.83 o
   8  14   8       57.35       41.56     30.26 o
   9  14   8       49.66       60.27     33.08 o
  10  14   8       33.58       -4.50     35.05 o
  11  14   8       32.31       73.18     35.75 o
  12  14   8        1.91        1.20     40.72 o
 -12  15   8        7.10       -1.48     40.10 o
 -11  15   8       33.17       13.13     35.30 o
 -10  15   8       88.06       97.59     36.41 o
  -9  15   8       19.54       45.58     36.72 o
  -8  15   8        1.98      -33.52     34.53 o
  -7  15   8        1.04       -0.60     31.45 o
  -6  15   8        0.02       -0.63     31.27 o
  -5  15   8        0.99       16.23     31.60 o
  -4  15   8       19.57       47.42     32.74 o
  -3  15   8       51.10       17.71     30.30 o
  -2  15   8       22.97       69.70     27.41 o
  -1  15   8        0.67       13.61     28.44 o
   0  15   8      267.94      293.41     29.10 o
   1  15   8       21.68       81.25     27.15 o
   2  15   8       16.74       37.00     27.09 o
   3  15   8       79.25       75.00     29.32 o
   4  15   8       56.54       88.26     25.03 o
   5  15   8       18.72       34.52     27.90 o
   6  15   8      102.79      141.46     28.97 o
   7  15   8      209.94      207.64     31.70 o
   8  15   8        1.12       23.85     31.48 o
   9  15   8        0.22       40.14     35.54 o
  10  15   8       86.36      140.60     39.48 o
  11  15   8       37.75       50.11     42.82 o
 -10  16   8       36.43       65.70     39.57 o
  -9  16   8        3.36        4.93     34.96 o
  -8  16   8        1.92       13.99     33.22 o
  -7  16   8       35.92       29.94     31.38 o
  -6  16   8       53.22       78.61     34.12 o
  -5  16   8       15.87       40.95     34.32 o
  -4  16   8        2.70       23.61     32.66 o
  -3  16   8       58.19       91.38     31.87 o
  -2  16   8       61.01      121.88     30.74 o
  -1  16   8       88.14      111.56     30.10 o
   0  16   8      129.20       94.31     29.09 o
   1  16   8       87.90      109.36     29.39 o
   2  16   8        5.67       15.15     29.48 o
   3  16   8      159.49      223.66     32.91 o
   4  16   8       23.82       60.96     30.28 o
   5  16   8        9.77       17.27     29.47 o
   6  16   8       16.16       50.41     30.16 o
   7  16   8        6.71       25.12     31.07 o
   8  16   8       17.01       57.32     37.18 o
   9  16   8        4.94       10.13     40.49 o
  -8  17   8       70.09      108.01     37.49 o
  -7  17   8      140.45      193.48     39.73 o
  -6  17   8       17.88       31.44     35.47 o
  -5  17   8      115.83      139.65     36.42 o
  -4  17   8       45.20       85.95     36.57 o
  -3  17   8      270.59      308.68     37.51 o
  -2  17   8       18.95       31.49     35.09 o
  -1  17   8       41.03       25.30     32.62 o
   0  17   8        0.03        9.35     33.26 o
   1  17   8      101.24      136.41     31.22 o
   2  17   8       82.39      139.46     32.73 o
   3  17   8        1.38       25.32     30.94 o
   4  17   8       64.75       84.30     32.82 o
   5  17   8       85.67      116.27     32.73 o
   6  17   8        0.02       39.51     33.58 o
   7  17   8       16.44       42.41     39.10 o
  -6  18   8       22.82       61.63     36.45 o
  -5  18   8        4.47       53.53     38.00 o
  -4  18   8      160.44      208.51     35.60 o
  -3  18   8       14.02       34.70     36.67 o
  -2  18   8        9.87        4.78     36.04 o
  -1  18   8        0.54       18.40     36.40 o
   0  18   8       71.71      103.01     36.58 o
   1  18   8        8.89       31.80     33.81 o
   2  18   8        0.39        9.98     32.32 o
   3  18   8       57.12      101.35     34.10 o
   4  18   8       24.36       42.70     34.41 o
 -19   1   9       12.83       54.53     40.23 o
 -18   1   9        0.94       26.99     34.59 o
 -17   1   9        4.41       -8.06     34.19 o
 -16   1   9        7.47       20.52     27.74 o
 -15   1   9      466.13      493.90     31.27 o
 -14   1   9       13.02       20.03     24.66 o
 -13   1   9      227.01      216.72     21.61 o
 -12   1   9      367.50      374.48     23.33 o
 -11   1   9       81.01      101.46     17.99 o
 -10   1   9      448.78      386.69     16.89 o
  -9   1   9     2103.92     2018.17     22.44 o
  -8   1   9      342.24      333.99     14.69 o
  -7   1   9     1527.62     1544.21     19.41 o
  -6   1   9       10.34       12.55     11.54 o
  -5   1   9    17115.14    16789.08     42.44 o
  -4   1   9     8107.47     8631.45     31.26 o
  -3   1   9      205.40      242.63      9.70 o
  -2   1   9     5899.59     6371.33     24.91 o
  -1   1   9      728.31      687.29     10.16 o
   0   1   9    15030.23    15032.14     43.91 o
   1   1   9     3052.98     3024.60     16.28 o
   2   1   9      474.11      463.79      9.04 o
   3   1   9     1337.34     1225.62     12.20 o
   4   1   9     2529.03     2615.42     17.56 o
   5   1   9      197.94      173.05     10.48 o
   6   1   9     1585.49     1651.94     16.53 o
   7   1   9       21.35       34.35     10.66 o
   8   1   9      211.10      215.90     12.96 o
   9   1   9        0.25       -1.59     12.86 o
  10   1   9        9.96       21.19     15.09 o
  11   1   9       15.03       21.19     16.75 o
  12   1   9      490.17      466.57     21.12 o
  13   1   9      238.48      243.16     21.93 o
  14   1   9      366.83      421.55     31.32 o
  15   1   9        5.11        7.93     27.87 o
  16   1   9      330.00      299.91     35.42 o
  17   1   9       76.28       86.91     35.45 o
  18   1   9       22.52       31.61     40.82 o
 -19   2   9       27.99       41.24     46.75 o
 -18   2   9      165.37      216.18     38.88 o
 -17   2   9        5.88      -22.65     35.97 o
 -16   2   9       66.39       59.20     25.82 o
 -15   2   9      303.48      283.05     25.40 o
 -14   2   9      125.87      129.49     20.53 o
 -13   2   9      571.56      521.74     24.11 o
 -12   2   9        0.40        2.30     19.39 o
 -11   2   9      532.17      490.27     21.42 o
 -10   2   9       18.08       22.08     15.32 o
  -9   2   9     1201.01     1099.79     19.76 o
  -8   2   9      674.66      629.71     13.75 o
  -7   2   9     2750.08     2719.74     23.09 o
  -6   2   9     1996.99     2116.21     19.79 o
  -5   2   9     1414.28     1346.76     17.74 o
  -4   2   9     7236.09     7013.49     32.60 o
  -3   2   9    11015.47    10958.42     39.38 o
  -2   2   9     3702.36     3646.14     18.99 o
  -1   2   9      135.78      138.71      6.51 o
   0   2   9     2477.33     2211.01     17.66 o
   1   2   9     1477.91     1365.68     16.98 o
   2   2   9        0.02        9.59      9.73 o
   3   2   9     1848.99     1850.17     14.83 o
   4   2   9     6166.11     6256.60     29.74 o
   5   2   9      201.63      193.84     10.81 o
   6   2   9     6093.63     6479.45     30.41 o
   7   2   9      844.24      818.35     15.45 o
   8   2   9      776.66      762.98     17.04 o
   9   2   9      460.57      387.64     13.87 o
  10   2   9     1358.11     1380.82     21.21 o
  11   2   9      161.59      112.27     19.29 o
  12   2   9       53.02       54.80     18.42 o
  13   2   9      157.48      186.38     22.20 o
  14   2   9      112.97      172.15     27.65 o
  15   2   9       61.72       66.34     26.40 o
  16   2   9       80.85       78.96     28.76 o
  17   2   9        7.90       19.96     36.47 o
  18   2   9       12.56       -1.28     41.43 o
 -19   3   9        0.93       16.62     38.57 o
 -18   3   9       64.20       95.59     35.35 o
 -17   3   9       18.87       50.53     33.90 o
 -16   3   9       30.77       -4.91     33.29 o
 -15   3   9        5.02       -3.44     21.75 o
 -14   3   9        1.14        5.93     22.82 o
 -13   3   9     1167.24     1096.30     32.46 o
 -12   3   9     2060.06     2246.51     36.93 o
 -11   3   9      219.24      232.94     21.25 o
 -10   3   9       51.82       64.06     16.47 o
  -9   3   9     1001.82      916.12     15.45 o
  -8   3   9      154.87      142.16      9.34 o
  -7   3   9     2725.73     2880.33     22.01 o
  -6   3   9      832.57      883.72     16.37 o
  -5   3   9     1939.24     1756.74     17.48 o
  -4   3   9       78.94       56.01      9.05 o
  -3   3   9     1722.77     1747.21     14.07 o
  -2   3   9      834.47      954.19     11.48 o
  -1   3   9     1133.96      997.34     13.87 o
   0   3   9    11387.79    11726.65     37.78 o
   1   3   9     2383.25     2217.90     18.24 o
   2   3   9       24.50       25.25     10.67 o
   3   3   9    13253.73    13615.88     66.49 o
   4   3   9       43.78       21.75      7.28 o
   5   3   9     2621.98     2761.34     20.28 o
   6   3   9        4.38        7.99     10.18 o
   7   3   9      955.56      865.42     15.81 o
   8   3   9      210.83      205.15     13.17 o
   9   3   9       56.15       55.79     14.75 o
  10   3   9      145.83      166.63     16.74 o
  11   3   9       79.20       46.62     18.09 o
  12   3   9        1.75       11.26     20.98 o
  13   3   9      509.71      521.43     27.97 o
  14   3   9      121.58      119.95     30.90 o
  15   3   9       26.30       12.59     30.60 o
  16   3   9        1.86        1.53     31.08 o
  17   3   9       26.74       32.06     38.01 o
  18   3   9        3.97       19.43     39.12 o
 -19   4   9      103.01      161.31     39.86 o
 -18   4   9       78.85       98.27     41.80 o
 -17   4   9       40.19       77.60     37.02 o
 -16   4   9       49.36       61.04     33.87 o
 -15   4   9       61.03       67.46     25.27 o
 -14   4   9       93.94      109.04     20.67 o
 -13   4   9       24.33       65.86     19.01 o
 -12   4   9      159.61      165.54     19.22 o
 -11   4   9      122.16      140.40     16.79 o
 -10   4   9     1454.40     1566.74     21.59 o
  -9   4   9      424.17      422.62     14.36 o
  -8   4   9      195.16      196.99     12.05 o
  -7   4   9      505.70      524.26     14.71 o
  -6   4   9      163.78      140.34     12.47 o
  -5   4   9     1536.64     1645.20     17.62 o
  -4   4   9      216.61      177.49      9.89 o
  -3   4   9      108.74       93.92      9.21 o
  -2   4   9    20478.59    20310.46     59.30 o
  -1   4   9     1306.20     1271.70     16.22 o
   0   4   9      236.19      208.46     10.42 o
   1   4   9      456.38      401.78     12.93 o
   2   4   9     7123.74     7303.20     30.93 o
   3   4   9     8645.32     8421.16     41.45 o
   4   4   9      914.23      980.98     11.37 o
   5   4   9      451.98      512.08     11.73 o
   6   4   9     3490.24     3793.02     24.22 o
   7   4   9      661.56      718.95     15.08 o
   8   4   9     1317.60     1393.46     20.37 o
   9   4   9     1816.29     1797.53     23.78 o
  10   4   9       78.45       79.67     16.28 o
  11   4   9       22.30       26.44     17.21 o
  12   4   9       21.63       12.34     19.89 o
  13   4   9      242.94      293.74     26.26 o
  14   4   9       84.82      119.00     29.22 o
  15   4   9      251.29      246.26     31.53 o
  16   4   9       77.60       86.29     31.27 o
  17   4   9        8.96        5.39     37.28 o
 -19   5   9       32.37       94.08     40.56 o
 -18   5   9        6.92       54.85     36.27 o
 -17   5   9        1.74        6.31     33.99 o
 -16   5   9        4.15        6.55     30.47 o
 -15   5   9      240.42      284.88     29.29 o
 -14   5   9      171.46      214.32     25.84 o
 -13   5   9      696.61      710.46     27.00 o
 -12   5   9      105.31      106.70     20.23 o
 -11   5   9     1078.45     1141.13     23.48 o
 -10   5   9        4.77        3.83     11.30 o
  -9   5   9     3269.81     3382.48     25.94 o
  -8   5   9      245.19      211.10     11.72 o
  -7   5   9      576.34      555.71     14.17 o
  -6   5   9     2051.43     1988.01     18.92 o
  -5   5   9     7541.69     7866.95     34.78 o
  -4   5   9      872.24      898.59     15.41 o
  -3   5   9     1681.30     1640.84     17.13 o
  -2   5   9      123.31      118.17      9.43 o
  -1   5   9     1539.48     1614.15     13.74 o
   0   5   9       61.95       98.86      9.92 o
   1   5   9      229.01      224.38     10.70 o
   2   5   9     2136.13     2212.48     18.80 o
   3   5   9     3015.47     3225.35     17.60 o
   4   5   9      162.83      155.01      8.36 o
   5   5   9      251.92      256.52      9.54 o
   6   5   9      481.65      449.90     13.45 o
   7   5   9      468.32      451.65     14.61 o
   8   5   9     2945.00     3235.16     28.90 o
   9   5   9        0.90       16.89     15.22 o
  10   5   9       16.44       35.27     16.03 o
  11   5   9       93.86       94.37     17.53 o
  12   5   9       25.08       30.13     19.40 o
  13   5   9      125.10      142.94     25.85 o
  14   5   9      151.47      164.54     27.51 o
  15   5   9        0.18       -2.09     29.26 o
  16   5   9       59.23       58.61     32.64 o
  17   5   9       65.02       72.54     35.40 o
 -18   6   9       26.68       45.53     36.30 o
 -17   6   9       33.44       69.36     33.70 o
 -16   6   9        7.69       50.08     32.62 o
 -15   6   9       11.05       25.42     26.41 o
 -14   6   9        4.09       29.11     27.79 o
 -13   6   9      122.13      113.31     23.97 o
 -12   6   9      976.37      955.76     26.83 o
 -11   6   9        1.08        6.84     14.95 o
 -10   6   9      595.68      664.79     18.61 o
  -9   6   9      106.82      113.53     12.88 o
  -8   6   9       26.78       26.45     12.76 o
  -7   6   9     1392.93     1382.35     18.99 o
  -6   6   9       93.51      104.70     12.10 o
  -5   6   9      380.04      424.27     13.69 o
  -4   6   9       17.13       23.85     11.29 o
  -3   6   9     1577.95     1552.65     17.87 o
  -2   6   9      143.43      111.39     11.31 o
  -1   6   9      913.67      858.20     12.66 o
   0   6   9     3425.89     3551.44     18.00 o
   1   6   9     1179.29     1175.89     11.00 o
   2   6   9      709.54      725.59     11.02 o
   3   6   9      562.87      556.98     10.46 o
   4   6   9     3433.42     3425.16     25.13 o
   5   6   9        0.22        6.37      9.52 o
   6   6   9       26.87       36.78      9.53 o
   7   6   9      351.62      338.11     15.26 o
   8   6   9      649.67      583.07     18.92 o
   9   6   9      752.25      673.35     19.84 o
  10   6   9       14.62       42.00     16.68 o
  11   6   9      110.84       98.19     18.29 o
  12   6   9      171.91      170.76     21.31 o
  13   6   9       19.27       12.33     24.88 o
  14   6   9       56.49       83.62     28.96 o
  15   6   9       23.44       -9.54     29.03 o
  16   6   9      134.13      128.71     32.84 o
  17   6   9        3.96       36.12     37.90 o
 -18   7   9       16.05      -10.92     39.52 o
 -17   7   9       16.57       26.75     33.50 o
 -16   7   9        1.70       38.76     29.73 o
 -15   7   9        4.22       19.20     27.67 o
 -14   7   9      156.68       95.32     27.33 o
 -13   7   9      137.49      147.55     20.89 o
 -12   7   9     1554.61     1587.79     30.80 o
 -11   7   9      347.28      352.23     19.91 o
 -10   7   9      334.74      335.04     17.99 o
  -9   7   9      866.74      767.41     18.50 o
  -8   7   9       35.51       65.72     14.59 o
  -7   7   9     3982.83     4226.13     30.06 o
  -6   7   9        2.07        7.09     12.60 o
  -5   7   9      338.03      332.67     14.09 o
  -4   7   9     3049.47     3129.18     25.10 o
  -3   7   9      174.35      162.77     11.95 o
  -2   7   9     3505.39     3528.93     24.19 o
  -1   7   9      217.06      184.12      9.18 o
   0   7   9     1695.68     1679.13     16.98 o
   1   7   9      166.83      164.99      9.24 o
   2   7   9     2691.75     2920.49     19.88 o
   3   7   9      772.10      731.58     11.36 o
   4   7   9     5445.20     5205.16     28.23 o
   5   7   9     1504.31     1513.24     16.92 o
   6   7   9       38.29       42.88     11.05 o
   7   7   9      237.01      204.78     13.18 o
   8   7   9        9.09       22.87     15.28 o
   9   7   9      131.18      100.72     17.33 o
  10   7   9      108.76       65.38     18.71 o
  11   7   9       31.33       37.28     19.56 o
  12   7   9       15.23       59.86     22.04 o
  13   7   9       28.56       56.69     26.82 o
  14   7   9        3.54       -4.09     28.28 o
  15   7   9       65.33       81.80     30.30 o
  16   7   9        4.02       -6.32     34.49 o
 -17   8   9        0.28       11.53     39.44 o
 -16   8   9      246.04      241.71     33.85 o
 -15   8   9      108.63      134.44     30.18 o
 -14   8   9      110.02      132.67     27.58 o
 -13   8   9      270.56      200.71     23.12 o
 -12   8   9       17.01       -4.61     21.75 o
 -11   8   9       33.71       52.42     18.15 o
 -10   8   9       16.70       -0.54     17.39 o
  -9   8   9      359.76      325.03     16.52 o
  -8   8   9        1.53       18.11     15.24 o
  -7   8   9      213.19      222.53     16.84 o
  -6   8   9     2942.43     3057.68     28.62 o
  -5   8   9      331.50      317.90     14.08 o
  -4   8   9       48.52       58.73     11.98 o
  -3   8   9       28.77       30.33     11.20 o
  -2   8   9     2043.27     2102.04     19.89 o
  -1   8   9       45.93       31.62     11.30 o
   0   8   9       24.62       27.58      8.54 o
   1   8   9       27.59       30.09      9.62 o
   2   8   9      179.08      164.11     10.93 o
   3   8   9       14.80        9.13     10.11 o
   4   8   9       46.31       53.02      9.43 o
   5   8   9      237.57      196.89     11.12 o
   6   8   9      597.06      650.39     15.46 o
   7   8   9      152.54      158.36     14.58 o
   8   8   9       55.65       39.53     12.90 o
   9   8   9      555.99      561.61     15.75 o
  10   8   9      380.52      395.60     20.79 o
  11   8   9        4.02        6.29     21.23 o
  12   8   9        2.49        7.28     23.75 o
  13   8   9      252.68      333.19     29.92 o
  14   8   9       48.58       36.82     29.97 o
  15   8   9        1.60        4.62     33.01 o
  16   8   9       25.36       39.65     39.33 o
 -17   9   9        7.41       14.11     39.15 o
 -16   9   9       30.80       50.66     37.64 o
 -15   9   9       34.33       38.26     27.25 o
 -14   9   9       89.02       77.70     25.49 o
 -13   9   9       20.57       17.22     24.59 o
 -12   9   9      311.89      286.35     23.06 o
 -11   9   9      124.28       96.17     20.87 o
 -10   9   9       37.02       26.26     18.08 o
  -9   9   9       21.65       21.62     15.45 o
  -8   9   9      207.43      235.01     18.01 o
  -7   9   9      983.53     1051.46     23.51 o
  -6   9   9      169.85      136.53     16.64 o
  -5   9   9      383.73      376.24     15.54 o
  -4   9   9      182.31      190.24     12.68 o
  -3   9   9      139.37      142.12     10.01 o
  -2   9   9       97.88      110.46     13.01 o
  -1   9   9      251.31      280.84     11.77 o
   0   9   9      533.40      577.77     13.76 o
   1   9   9      857.68      850.09     15.58 o
   2   9   9       23.32       15.74     11.16 o
   3   9   9      269.30      266.84     13.78 o
   4   9   9      134.90      103.98     14.16 o
   5   9   9       34.72       17.23     11.79 o
   6   9   9     1693.87     1706.83     20.97 o
   7   9   9      115.54      115.06     14.20 o
   8   9   9     2180.11     2160.49     29.91 o
   9   9   9      479.77      423.43     16.08 o
  10   9   9       19.47        7.26     19.17 o
  11   9   9        9.76        8.23     22.40 o
  12   9   9       16.78       33.47     25.71 o
  13   9   9       42.12       56.47     26.72 o
  14   9   9        0.15       12.12     31.59 o
  15   9   9       56.93       55.52     34.53 o
 -16  10   9        9.88        9.62     36.88 o
 -15  10   9       90.23      100.86     34.95 o
 -14  10   9      237.96      261.53     27.75 o
 -13  10   9       13.74       32.74     25.63 o
 -12  10   9       39.86       45.43     25.37 o
 -11  10   9      163.54      147.67     20.86 o
 -10  10   9      729.05      794.10     23.94 o
  -9  10   9       82.32       52.63     16.73 o
  -8  10   9       15.67       13.66     17.26 o
  -7  10   9      225.73      247.74     20.30 o
  -6  10   9        4.12       -6.41     16.96 o
  -5  10   9      664.61      634.98     18.61 o
  -4  10   9       54.07       60.74     13.47 o
  -3  10   9       99.50      127.84     12.29 o
  -2  10   9      487.99      446.22     16.03 o
  -1  10   9       41.89       45.72     14.85 o
   0  10   9     1181.61     1154.92     18.28 o
   1  10   9      540.09      567.59     16.50 o
   2  10   9       23.58       31.78     13.94 o
   3  10   9     1317.57     1372.61     21.01 o
   4  10   9       18.18       23.95     14.03 o
   5  10   9      428.69      440.99     19.61 o
   6  10   9      340.42      277.36     12.63 o
   7  10   9       76.86       64.80     15.59 o
   8  10   9      263.02      303.66     18.75 o
   9  10   9     1147.23     1144.55     27.72 o
  10  10   9       15.43       18.72     18.01 o
  11  10   9       82.73      124.18     23.43 o
  12  10   9        0.91       -3.36     28.33 o
  13  10   9      184.34      207.90     31.54 o
  14  10   9       94.43      133.41     34.17 o
  15  10   9       99.64      120.31     36.86 o
 -16  11   9       30.48       54.87     38.71 o
 -15  11   9       86.27      117.99     39.26 o
 -14  11   9       36.14       65.36     32.94 o
 -13  11   9       13.31        8.18     26.41 o
 -12  11   9       25.85       24.69     25.08 o
 -11  11   9      297.36      282.76     25.98 o
 -10  11   9       44.42       55.09     20.95 o
  -9  11   9       97.73       99.99     20.73 o
  -8  11   9       54.17       55.15     21.15 o
  -7  11   9      212.36      217.91     20.56 o
  -6  11   9        7.19       31.37     17.67 o
  -5  11   9      488.97      487.84     19.94 o
  -4  11   9      299.02      301.64     15.97 o
  -3  11   9       76.37      113.02     11.55 o
  -2  11   9      566.42      584.45     17.92 o
  -1  11   9      258.59      272.26     17.76 o
   0  11   9      778.11      801.77     21.33 o
   1  11   9       43.93       54.08     15.78 o
   2  11   9      150.09      151.59     17.25 o
   3  11   9     1159.87     1251.94     23.19 o
   4  11   9       14.72       13.72     15.87 o
   5  11   9     2554.15     2606.90     34.23 o
   6  11   9      292.39      263.98     18.22 o
   7  11   9       45.61       44.43     14.20 o
   8  11   9      519.21      558.85     24.54 o
   9  11   9      578.59      617.97     23.89 o
  10  11   9       18.45       27.54     28.87 o
  11  11   9        0.03       -5.74     27.61 o
  12  11   9      141.34      174.87     31.43 o
  13  11   9       30.34      100.50     35.53 o
  14  11   9        0.64        8.07     36.19 o
 -15  12   9       47.55       81.67     38.73 o
 -14  12   9       17.31       21.68     35.26 o
 -13  12   9        1.59       11.45     34.50 o
 -12  12   9       30.00        3.82     30.19 o
 -11  12   9       23.02       26.13     27.34 o
 -10  12   9       12.20       41.49     26.64 o
  -9  12   9       24.23       38.10     25.17 o
  -8  12   9       45.18       78.11     23.94 o
  -7  12   9      328.29      318.51     23.18 o
  -6  12   9       29.22       63.52     18.72 o
  -5  12   9       39.69       37.74     17.05 o
  -4  12   9      179.83      151.66     15.19 o
  -3  12   9       88.98      112.84     18.96 o
  -2  12   9      318.00      312.12     23.40 o
  -1  12   9      710.27      686.96     24.13 o
   0  12   9       14.46       27.37     17.87 o
   1  12   9       15.87        2.41     17.46 o
   2  12   9       93.39      119.58     18.38 o
   3  12   9      265.66      253.89     18.26 o
   4  12   9       63.25       78.48     18.51 o
   5  12   9      329.16      369.30     21.14 o
   6  12   9      699.01      709.01     22.89 o
   7  12   9      620.69      683.03     25.97 o
   8  12   9       89.00       98.23     26.89 o
   9  12   9       11.66       39.60     29.45 o
  10  12   9       22.98       41.60     34.66 o
  11  12   9       90.02       77.98     36.59 o
  12  12   9       56.61       91.48     35.15 o
  13  12   9       26.77       46.51     35.41 o
 -14  13   9        3.92       35.70     36.22 o
 -13  13   9       29.29       42.84     34.33 o
 -12  13   9       16.75       21.13     31.57 o
 -11  13   9       54.23       57.48     31.83 o
 -10  13   9        4.33       47.31     26.53 o
  -9  13   9       23.34       53.40     29.45 o
  -8  13   9        0.97        5.90     25.28 o
  -7  13   9       69.24       82.28     25.01 o
  -6  13   9       14.70       25.70     21.19 o
  -5  13   9        2.43       11.79     17.98 o
  -4  13   9      262.64      232.12     16.99 o
  -3  13   9      111.07       82.11     20.00 o
  -2  13   9      740.64      719.46     28.47 o
  -1  13   9      194.02      177.75     22.28 o
   0  13   9      322.25      295.10     20.84 o
   1  13   9        3.63       -0.17     19.93 o
   2  13   9       13.76       23.19     17.34 o
   3  13   9       80.56      103.89     16.88 o
   4  13   9      854.50      785.50     25.16 o
   5  13   9       95.15      104.68     19.79 o
   6  13   9       10.38       16.29     23.59 o
   7  13   9      564.26      500.17     33.17 o
   8  13   9      234.79      260.47     31.07 o
   9  13   9       13.66        4.65     31.51 o
  10  13   9        2.10       -5.68     31.91 o
  11  13   9        3.83        3.43     36.57 o
  12  13   9        2.50      -15.30     38.47 o
 -13  14   9       78.36       95.67     38.59 o
 -12  14   9       83.80       84.48     34.30 o
 -11  14   9        0.01      -17.61     32.65 o
 -10  14   9       13.13        6.03     29.04 o
  -9  14   9       45.31       35.89     29.61 o
  -8  14   9      476.07      591.96     34.55 o
  -7  14   9      166.17      175.04     27.91 o
  -6  14   9       28.54       45.32     31.54 o
  -5  14   9       11.73       37.61     32.19 o
  -4  14   9        0.04       37.28     30.92 o
  -3  14   9       30.95       94.38     27.74 o
  -2  14   9       27.52       50.32     23.46 o
  -1  14   9        3.64        8.04     21.96 o
   0  14   9       49.88       44.84     20.83 o
   1  14   9       20.64       32.22     23.60 o
   2  14   9      128.24      143.42     23.26 o
   3  14   9       32.37       45.24     21.83 o
   4  14   9       21.03       22.34     22.52 o
   5  14   9       28.88       37.72     26.10 o
   6  14   9       33.61       33.52     29.40 o
   7  14   9      289.94      286.94     33.29 o
   8  14   9       92.11       88.43     32.96 o
   9  14   9       53.58       61.78     33.33 o
  10  14   9       38.19       57.14     37.34 o
  11  14   9        9.62        4.55     35.74 o
 -11  15   9       22.63       40.29     32.37 o
 -10  15   9        0.14        1.99     30.42 o
  -9  15   9       18.68        7.91     32.86 o
  -8  15   9        0.07      -11.62     31.41 o
  -7  15   9        3.76       -0.87     32.74 o
  -6  15   9        2.13       32.59     31.57 o
  -5  15   9      153.24      183.12     34.51 o
  -4  15   9        2.22       26.32     34.32 o
  -3  15   9       37.93       73.48     34.44 o
  -2  15   9        5.16        5.98     29.62 o
  -1  15   9        9.58      -12.14     28.32 o
   0  15   9        0.69       27.50     25.76 o
   1  15   9       84.47       84.57     28.01 o
   2  15   9       12.29       20.63     27.69 o
   3  15   9      125.33      129.07     26.29 o
   4  15   9        7.50       24.44     27.49 o
   5  15   9      120.12      128.17     28.00 o
   6  15   9        7.01       18.64     31.03 o
   7  15   9        0.61        9.34     30.30 o
   8  15   9       35.62       69.09     34.76 o
   9  15   9      195.26      190.28     36.58 o
  10  15   9       23.69       55.19     42.58 o
 -10  16   9        0.53      -14.84     36.89 o
  -9  16   9        1.07        9.09     35.14 o
  -8  16   9       25.72        0.89     34.62 o
  -7  16   9        0.03       15.23     33.51 o
  -6  16   9       53.77       86.17     32.48 o
  -5  16   9        7.43       54.72     35.54 o
  -4  16   9        0.01       44.47     34.55 o
  -3  16   9        1.00       23.42     33.51 o
  -2  16   9       38.83       26.14     31.35 o
  -1  16   9       23.58       19.12     30.41 o
   0  16   9       14.80       17.51     28.68 o
   1  16   9        0.94        2.42     29.28 o
   2  16   9      198.79      216.67     31.27 o
   3  16   9        0.10       38.31     30.13 o
   4  16   9        0.16        1.28     32.25 o
   5  16   9        2.09       12.68     31.43 o
   6  16   9       22.27       13.49     31.70 o
   7  16   9      128.68      109.93     38.80 o
   8  16   9       12.21       22.24     43.91 o
  -8  17   9        0.30       25.51     38.09 o
  -7  17   9       62.90      103.95     36.26 o
  -6  17   9       18.83       53.13     36.20 o
  -5  17   9        4.95       30.62     35.87 o
  -4  17   9       16.98       49.32     34.98 o
  -3  17   9       17.62       22.64     35.35 o
  -2  17   9       10.62       55.16     34.00 o
  -1  17   9       36.86       56.16     33.72 o
   0  17   9       75.60       93.96     33.68 o
   1  17   9       21.57        3.58     30.15 o
   2  17   9      187.36      200.64     33.33 o
   3  17   9       82.94       80.90     30.91 o
   4  17   9        3.49       15.09     33.27 o
   5  17   9        0.20       32.13     33.47 o
   6  17   9       56.92      107.20     39.38 o
  -5  18   9       74.47      110.13     41.45 o
  -4  18   9        0.44       19.96     36.16 o
  -3  18   9        0.10       24.46     37.17 o
  -2  18   9        0.64       -8.69     37.51 o
  -1  18   9       13.71       27.53     38.15 o
   0  18   9       21.10       24.59     38.04 o
   1  18   9        8.03       19.81     34.01 o
   2  18   9       26.13       48.66     33.39 o
   3  18   9       17.36       58.17     35.77 o
 -19   0  10       21.32       27.57     63.24 o
 -18   0  10        0.00      -19.18     59.55 o
 -17   0  10       24.68       57.90     40.27 o
 -16   0  10      179.42      222.08     43.12 o
 -15   0  10       22.50       32.23     36.19 o
 -14   0  10       24.91       -4.03     34.89 o
 -13   0  10      971.51     1065.41     45.87 o
 -12   0  10      720.48      877.51     35.84 o
 -11   0  10     2355.38     2374.34     42.70 o
 -10   0  10      107.96       86.10     20.68 o
  -9   0  10     2925.07     3174.26     38.66 o
  -8   0  10      323.48      295.57     20.38 o
  -7   0  10      115.59      156.82     19.09 o
  -6   0  10     1005.63      946.93     23.72 o
  -5   0  10     3011.28     3612.09     31.01 o
  -4   0  10     2365.03     2487.46     26.87 o
  -3   0  10    10221.92    10260.38     48.46 o
  -2   0  10      747.87      728.87     17.61 o
  -1   0  10    17593.11    16558.19     61.18 o
   0   0  10     3552.21     3555.70     23.15 o
   1   0  10      386.75      332.99     12.03 o
   2   0  10     1806.95     2003.49     19.13 o
   3   0  10    18246.48    18193.66     59.78 o
   4   0  10      205.46      173.84     13.04 o
   5   0  10     1548.65     1619.46     20.67 o
   6   0  10      331.35      370.07     13.54 o
   7   0  10        1.69        2.67      9.51 o
   8   0  10     1074.94      918.42     26.56 o
   9   0  10      278.29      329.69     24.81 o
  10   0  10      359.35      387.91     28.84 o
  11   0  10     1498.87     1537.42     40.58 o
  12   0  10       66.27       74.90     31.25 o
  13   0  10       39.94       24.70     37.45 o
  14   0  10       71.41       19.28     39.93 o
  15   0  10       37.78       40.68     48.10 o
  16   0  10      356.32      388.96     56.55 o
  17   0  10       37.28       61.83     62.41 o
 -19   1  10        1.81       -3.71     41.35 o
 -18   1  10        1.52        2.19     38.37 o
 -17   1  10        3.72      -14.54     32.36 o
 -16   1  10       23.87       26.62     27.99 o
 -15   1  10        0.03      -23.35     25.91 o
 -14   1  10       87.79       76.04     24.37 o
 -13   1  10      233.97      231.64     22.56 o
 -12   1  10      223.59      203.61     22.18 o
 -11   1  10     1066.73     1057.78     23.68 o
 -10   1  10       61.39       72.14     15.48 o
  -9   1  10     1594.40     1559.06     21.07 o
  -8   1  10       57.93       57.55     13.06 o
  -7   1  10     1175.64     1204.56     18.01 o
  -6   1  10     5633.29     5952.75     29.40 o
  -5   1  10      520.55      443.67     11.28 o
  -4   1  10     2810.03     3176.28     20.10 o
  -3   1  10     6047.45     6333.38     25.98 o
  -2   1  10     2732.13     2859.32     18.98 o
  -1   1  10      905.20      966.28     11.64 o
   0   1  10      242.57      219.11      7.85 o
   1   1  10      931.18      803.02      9.79 o
   2   1  10     4793.06     4821.88     24.08 o
   3   1  10       77.23       76.07      8.18 o
   4   1  10     1302.65     1389.42     14.31 o
   5   1  10       58.08       74.47      8.15 o
   6   1  10      407.67      331.74     12.89 o
   7   1  10     2426.12     2488.17     20.98 o
   8   1  10        0.05        3.14     12.26 o
   9   1  10     2353.84     2735.68     27.38 o
  10   1  10      316.62      258.90     17.27 o
  11   1  10        5.00       -4.14     16.07 o
  12   1  10       11.96        2.37     15.89 o
  13   1  10       64.79       71.01     23.08 o
  14   1  10       42.81       55.28     27.80 o
  15   1  10       26.38       84.09     29.15 o
  16   1  10       93.52       92.95     35.50 o
  17   1  10       45.54       17.28     43.05 o
 -19   2  10        4.05      -12.34     40.79 o
 -18   2  10        2.93       18.00     35.07 o
 -17   2  10       10.52        3.20     33.84 o
 -16   2  10        5.84       33.64     26.53 o
 -15   2  10       35.64       37.18     25.18 o
 -14   2  10       85.04       79.89     22.06 o
 -13   2  10       84.87       94.96     22.56 o
 -12   2  10      213.24      193.37     21.77 o
 -11   2  10        1.61        2.03     18.21 o
 -10   2  10       31.27       41.59     15.86 o
  -9   2  10        5.34        2.16     14.87 o
  -8   2  10       56.37       64.34     10.55 o
  -7   2  10       61.83       68.30     12.76 o
  -6   2  10       59.84       55.17     12.13 o
  -5   2  10     1074.24     1177.15     15.33 o
  -4   2  10        0.16        6.63     10.06 o
  -3   2  10     8019.99     7853.44     31.45 o
  -2   2  10      297.14      310.87      9.95 o
  -1   2  10       49.53       53.69      6.50 o
   0   2  10       67.01       53.33      8.70 o
   1   2  10     2280.84     2316.48     20.60 o
   2   2  10     1618.83     1434.74     19.06 o
   3   2  10       46.82       55.10      6.96 o
   4   2  10      154.74      140.38      8.61 o
   5   2  10      720.36      703.88     13.17 o
   6   2  10      382.56      325.49     12.11 o
   7   2  10      634.26      668.88     13.53 o
   8   2  10       55.60       42.91     11.99 o
   9   2  10     1113.12     1010.17     21.25 o
  10   2  10       31.34       34.68     11.19 o
  11   2  10       18.04       10.60     13.01 o
  12   2  10      987.75      909.96     22.67 o
  13   2  10        0.31        1.87     25.35 o
  14   2  10       22.82       44.47     26.53 o
  15   2  10        3.97       19.99     27.67 o
  16   2  10       19.59       35.53     31.15 o
  17   2  10       16.75       63.62     40.09 o
 -19   3  10       75.46      110.57     51.45 o
 -18   3  10        0.03        4.20     37.03 o
 -17   3  10        0.21       30.49     33.70 o
 -16   3  10        2.11       17.07     30.84 o
 -15   3  10      346.18      340.47     31.08 o
 -14   3  10      428.84      396.64     27.64 o
 -13   3  10       28.21       40.19     23.99 o
 -12   3  10      235.06      206.64     23.39 o
 -11   3  10      128.65      109.30     20.54 o
 -10   3  10      738.71      766.45     21.25 o
  -9   3  10      451.16      448.28     15.97 o
  -8   3  10        1.59        8.09     10.92 o
  -7   3  10       21.43       29.60     11.29 o
  -6   3  10     1307.38     1260.76     17.04 o
  -5   3  10      313.95      338.88     11.56 o
  -4   3  10      344.23      352.99     10.00 o
  -3   3  10      262.42      209.58      8.89 o
  -2   3  10      133.66      180.49      8.11 o
  -1   3  10     4435.91     4734.34     25.39 o
   0   3  10      258.09      234.30     10.10 o
   1   3  10      924.84      965.76     14.84 o
   2   3  10     5548.73     5147.95     30.57 o
   3   3  10      139.17      142.51     12.05 o
   4   3  10     1720.15     1822.28     14.94 o
   5   3  10     1827.32     1820.04     18.18 o
   6   3  10     4615.13     4634.53     29.48 o
   7   3  10       32.88       44.58     10.00 o
   8   3  10       92.53       66.56     13.63 o
   9   3  10      157.16      165.15     16.07 o
  10   3  10      281.67      337.10     19.00 o
  11   3  10      681.64      613.95     24.29 o
  12   3  10        8.06       35.11     21.20 o
  13   3  10      130.97       95.18     28.27 o
  14   3  10       99.77      148.03     31.48 o
  15   3  10        8.08       21.40     27.99 o
  16   3  10       11.77       43.79     32.14 o
  17   3  10       71.14      119.89     41.46 o
 -19   4  10        9.55       33.60     38.57 o
 -18   4  10       10.65       40.40     36.55 o
 -17   4  10      161.32      212.17     38.80 o
 -16   4  10       57.00       38.01     32.66 o
 -15   4  10       65.67       65.04     26.46 o
 -14   4  10      304.84      266.16     27.63 o
 -13   4  10      183.52      212.22     24.76 o
 -12   4  10       88.48       86.01     13.67 o
 -11   4  10      820.00      748.83     21.12 o
 -10   4  10      476.58      431.36     13.82 o
  -9   4  10        3.70        2.48     11.14 o
  -8   4  10      350.04      315.35     12.94 o
  -7   4  10       74.73       51.95     12.25 o
  -6   4  10      165.58      223.70     12.72 o
  -5   4  10      355.33      306.09     12.03 o
  -4   4  10     2888.56     2872.85     19.65 o
  -3   4  10      505.07      588.62     12.29 o
  -2   4  10      594.12      716.91     11.26 o
  -1   4  10     2270.19     2038.00     17.74 o
   0   4  10     2582.01     2702.98     21.50 o
   1   4  10     1689.38     1794.12     18.30 o
   2   4  10      208.82      227.05      9.74 o
   3   4  10      420.60      419.16     12.17 o
   4   4  10     1862.29     1888.48     15.78 o
   5   4  10      153.11      155.05     10.05 o
   6   4  10      777.52      721.33     13.26 o
   7   4  10      378.76      390.96     13.79 o
   8   4  10        2.50       -3.07     13.08 o
   9   4  10      271.52      222.42     15.68 o
  10   4  10       21.12       31.12     16.01 o
  11   4  10      372.23      379.27     20.32 o
  12   4  10       11.19       23.08     19.54 o
  13   4  10        0.09       20.72     25.16 o
  14   4  10       26.05       43.74     26.78 o
  15   4  10       17.28        3.95     31.05 o
  16   4  10       13.90       14.35     33.35 o
  17   4  10        2.15       -7.19     36.98 o
 -18   5  10        1.95       25.71     35.30 o
 -17   5  10       18.30       70.47     35.78 o
 -16   5  10       35.72       52.01     32.37 o
 -15   5  10      572.65      651.21     32.48 o
 -14   5  10      702.53      664.96     25.49 o
 -13   5  10        1.08       -1.43     19.05 o
 -12   5  10      254.31      275.26     20.82 o
 -11   5  10      290.46      286.31     16.98 o
 -10   5  10      183.79      170.91     15.28 o
  -9   5  10      859.36      795.00     18.64 o
  -8   5  10       89.50       87.20     12.74 o
  -7   5  10      384.17      404.95     14.35 o
  -6   5  10     2857.95     2996.00     23.36 o
  -5   5  10       44.73       52.15     12.31 o
  -4   5  10     2129.46     1977.51     20.08 o
  -3   5  10       14.54       30.95     10.18 o
  -2   5  10       39.32        9.62      8.36 o
  -1   5  10     1936.47     1964.68     18.41 o
   0   5  10      280.25      280.17     11.72 o
   1   5  10       28.33       38.05     10.19 o
   2   5  10     1046.21      990.34     16.30 o
   3   5  10      363.45      350.69     11.79 o
   4   5  10      326.98      300.70      8.52 o
   5   5  10     1253.29     1167.61     14.57 o
   6   5  10      723.37      712.39     14.29 o
   7   5  10     1413.57     1452.27     21.09 o
   8   5  10        0.18       10.41     13.69 o
   9   5  10      173.92      162.59     16.08 o
  10   5  10      706.84      621.79     20.89 o
  11   5  10      236.39      251.68     19.91 o
  12   5  10        4.97        8.32     20.13 o
  13   5  10       18.12       20.95     25.15 o
  14   5  10      150.26      171.47     28.61 o
  15   5  10       65.77       85.57     29.41 o
  16   5  10        2.82       33.34     33.60 o
  17   5  10        4.55        6.54     39.62 o
 -18   6  10       48.70       52.33     36.22 o
 -17   6  10        4.44       29.29     35.35 o
 -16   6  10       24.46       74.89     32.02 o
 -15   6  10      174.67      198.52     28.64 o
 -14   6  10      176.81      164.66     23.29 o
 -13   6  10      266.85      318.64     23.89 o
 -12   6  10       27.33       29.22     18.40 o
 -11   6  10       61.75       30.50     17.85 o
 -10   6  10      445.27      391.18     18.37 o
  -9   6  10      274.66      265.29     14.61 o
  -8   6  10        1.49       -1.94     13.32 o
  -7   6  10      543.15      467.85     15.40 o
  -6   6  10        3.50        6.35     12.30 o
  -5   6  10      536.63      543.63     14.84 o
  -4   6  10      187.09      211.20     12.28 o
  -3   6  10       88.66       93.17     12.42 o
  -2   6  10      253.90      297.87     11.37 o
  -1   6  10     2610.61     2485.94     17.29 o
   0   6  10     1026.31     1070.78     12.20 o
   1   6  10      214.94      212.14     11.01 o
   2   6  10        6.00        9.42     10.33 o
   3   6  10       13.04        6.09      6.74 o
   4   6  10      671.25      701.03     11.91 o
   5   6  10      180.54      172.72     10.28 o
   6   6  10        3.93       11.94     11.28 o
   7   6  10       41.98       56.34     13.20 o
   8   6  10     1008.53      972.83     21.25 o
   9   6  10       11.95       19.33     15.84 o
  10   6  10     2043.58     1952.29     28.74 o
  11   6  10      263.64      289.14     20.43 o
  12   6  10      150.70      154.07     22.63 o
  13   6  10        1.05       10.78     25.67 o
  14   6  10       18.76       34.61     28.47 o
  15   6  10       10.83       13.85     31.19 o
  16   6  10       10.65       43.89     34.06 o
 -18   7  10       92.45      134.72     37.85 o
 -17   7  10        0.25        3.61     35.83 o
 -16   7  10       39.91       67.59     32.05 o
 -15   7  10       50.43       54.21     30.65 o
 -14   7  10        9.11        9.01     26.37 o
 -13   7  10      475.29      461.40     24.16 o
 -12   7  10      102.56      115.20     17.07 o
 -11   7  10       38.17       44.67     17.31 o
 -10   7  10       18.68       12.66     16.27 o
  -9   7  10       17.58       16.71     14.99 o
  -8   7  10      379.89      388.61     17.73 o
  -7   7  10      489.66      463.84     17.58 o
  -6   7  10      138.69      148.58     13.59 o
  -5   7  10     1272.85     1157.83     18.24 o
  -4   7  10     1031.55     1071.84     17.69 o
  -3   7  10      173.38      189.49     12.43 o
  -2   7  10     2668.28     2753.51     22.08 o
  -1   7  10        0.32        8.67      8.34 o
   0   7  10     1063.91     1072.84     11.99 o
   1   7  10       67.87       70.79      6.66 o
   2   7  10     3307.38     3395.83     20.25 o
   3   7  10        6.08       13.21      8.17 o
   4   7  10       21.54       24.93      9.03 o
   5   7  10      224.91      213.06     11.59 o
   6   7  10     1450.10     1552.56     18.41 o
   7   7  10       87.23       75.26     13.99 o
   8   7  10        3.48       -2.59     15.50 o
   9   7  10      582.67      565.73     21.90 o
  10   7  10       12.32       26.98     17.71 o
  11   7  10       11.92       11.93     19.31 o
  12   7  10        0.52        2.11     24.72 o
  13   7  10        1.30       23.23     27.56 o
  14   7  10       59.13       53.36     28.57 o
  15   7  10      222.83      313.02     35.98 o
  16   7  10        0.15      -11.62     37.51 o
 -17   8  10        8.14       48.56     39.54 o
 -16   8  10        9.91       45.78     30.29 o
 -15   8  10        0.82       -6.72     29.83 o
 -14   8  10      325.10      335.82     29.36 o
 -13   8  10      385.54      415.10     25.35 o
 -12   8  10      426.35      471.11     21.99 o
 -11   8  10       91.46       75.58     19.65 o
 -10   8  10       24.89       23.04     18.49 o
  -9   8  10      294.34      334.55     18.47 o
  -8   8  10     4187.16     4278.36     34.71 o
  -7   8  10      170.48      149.79     16.51 o
  -6   8  10      653.11      599.65     19.24 o
  -5   8  10      761.70      854.19     18.68 o
  -4   8  10      743.67      675.01     16.02 o
  -3   8  10       94.17      101.64     12.38 o
  -2   8  10      108.40       86.73     11.29 o
  -1   8  10       88.69      134.55     11.63 o
   0   8  10      521.19      522.60     13.32 o
   1   8  10        1.50        2.65      8.69 o
   2   8  10        4.59        6.11      9.57 o
   3   8  10       94.87       79.12      9.91 o
   4   8  10      527.61      560.04     12.76 o
   5   8  10      291.62      280.28     13.84 o
   6   8  10        2.45       17.05     13.23 o
   7   8  10      246.18      230.67     14.86 o
   8   8  10       43.03       73.27     16.18 o
   9   8  10      269.00      253.03     17.93 o
  10   8  10       23.06       14.35     19.08 o
  11   8  10        3.82        3.09     18.32 o
  12   8  10       38.44       45.61     24.75 o
  13   8  10        3.02       24.47     27.14 o
  14   8  10        2.73        3.12     28.10 o
  15   8  10       19.73       37.64     36.18 o
 -17   9  10        2.30       44.09     37.40 o
 -16   9  10       65.56       87.81     36.94 o
 -15   9  10        0.39      -14.65     29.95 o
 -14   9  10        0.79       -1.64     26.25 o
 -13   9  10       14.91       32.81     23.27 o
 -12   9  10       49.63       62.08     21.08 o
 -11   9  10       46.58       48.72     20.52 o
 -10   9  10      358.44      360.70     20.83 o
  -9   9  10      535.23      535.26     19.83 o
  -8   9  10      990.10     1095.50     23.01 o
  -7   9  10        0.90        7.17     16.34 o
  -6   9  10      985.50      881.84     20.69 o
  -5   9  10      195.41      206.64     16.32 o
  -4   9  10      329.42      329.44     15.94 o
  -3   9  10      229.44      215.47     14.27 o
  -2   9  10     2978.11     3023.14     28.51 o
  -1   9  10      780.14      742.55     16.41 o
   0   9  10     1034.59     1003.48     17.01 o
   1   9  10      587.11      570.72     14.20 o
   2   9  10      763.51      747.16     16.53 o
   3   9  10      254.20      260.55     13.80 o
   4   9  10      956.75      991.03     17.95 o
   5   9  10     1470.22     1483.72     20.10 o
   6   9  10      549.28      526.07     16.04 o
   7   9  10       40.13       35.12     14.40 o
   8   9  10     1848.96     1763.62     24.40 o
   9   9  10        5.80       26.08     12.15 o
  10   9  10        0.05        8.17     15.02 o
  11   9  10       42.65       16.40     23.57 o
  12   9  10        5.29       -8.25     24.99 o
  13   9  10       60.03       80.92     27.58 o
  14   9  10       52.81      105.58     32.70 o
  15   9  10       17.37       24.74     37.08 o
 -16  10  10        0.23       13.22     38.87 o
 -15  10  10        5.50       27.30     37.22 o
 -14  10  10        0.06      -18.38     27.01 o
 -13  10  10       28.50       56.85     24.67 o
 -12  10  10       46.14       51.60     22.89 o
 -11  10  10        8.56       16.54     21.37 o
 -10  10  10      138.83      146.26     20.58 o
  -9  10  10      138.41      133.48     18.57 o
  -8  10  10      353.81      364.68     19.99 o
  -7  10  10       36.65       32.39     18.73 o
  -6  10  10       56.39       60.10     16.20 o
  -5  10  10      230.05      229.13     18.27 o
  -4  10  10      435.25      415.71     17.84 o
  -3  10  10       20.84       14.53     12.11 o
  -2  10  10       59.80       58.09     14.48 o
  -1  10  10      213.46      218.05     16.21 o
   0  10  10       22.67       15.20     11.02 o
   1  10  10      735.85      736.98     17.53 o
   2  10  10     1333.06     1427.39     21.57 o
   3  10  10      425.21      403.86     16.62 o
   4  10  10      119.71      114.36     15.35 o
   5  10  10        9.86       27.87     17.26 o
   6  10  10      156.89      141.86     13.66 o
   7  10  10       98.67       80.03     13.94 o
   8  10  10      927.34     1012.98     25.59 o
   9  10  10       49.64       41.47     22.32 o
  10  10  10        4.94       33.66     25.04 o
  11  10  10        1.35       19.94     25.04 o
  12  10  10        3.19       44.09     29.23 o
  13  10  10        1.56       10.11     29.36 o
  14  10  10       34.40       39.80     37.01 o
 -15  11  10       18.12       42.45     37.06 o
 -14  11  10       13.57       45.53     34.85 o
 -13  11  10       37.11       45.39     25.45 o
 -12  11  10       10.48       18.90     23.45 o
 -11  11  10       35.02       71.26     23.70 o
 -10  11  10       37.34       29.39     22.05 o
  -9  11  10       57.68       54.78     21.28 o
  -8  11  10       93.66       79.58     20.08 o
  -7  11  10      115.55      122.68     19.38 o
  -6  11  10     2116.62     2439.17     31.88 o
  -5  11  10      194.03      233.37     17.18 o
  -4  11  10      156.62      146.22     15.62 o
  -3  11  10      342.59      313.75     16.25 o
  -2  11  10       18.50       11.55     13.33 o
  -1  11  10       43.14       24.08     13.49 o
   0  11  10      171.78      165.59     14.98 o
   1  11  10        0.00        1.00     14.84 o
   2  11  10       41.81       32.91     14.79 o
   3  11  10       60.80       70.59     16.36 o
   4  11  10       61.38       80.44     16.99 o
   5  11  10      131.59      123.89     21.57 o
   6  11  10       55.77       80.51     17.39 o
   7  11  10       53.29       65.29     14.92 o
   8  11  10        6.67       17.56     20.52 o
   9  11  10        0.45       17.02     24.82 o
  10  11  10        0.93      -18.29     27.57 o
  11  11  10        5.18       11.58     32.18 o
  12  11  10       73.29      118.41     34.18 o
  13  11  10       88.51      135.92     39.26 o
  14  11  10        2.72       27.47     41.32 o
 -14  12  10       13.05       49.69     36.75 o
 -13  12  10       15.71       25.22     32.08 o
 -12  12  10      125.96      154.13     29.10 o
 -11  12  10        0.74        9.97     25.39 o
 -10  12  10      163.74      222.21     27.80 o
  -9  12  10      277.52      341.26     27.51 o
  -8  12  10      160.84      154.63     23.79 o
  -7  12  10      122.71      125.36     21.53 o
  -6  12  10       14.27       27.86     17.83 o
  -5  12  10      295.19      314.36     18.83 o
  -4  12  10     1599.42     1504.77     27.58 o
  -3  12  10      534.13      537.41     21.31 o
  -2  12  10     1012.12     1039.98     24.99 o
  -1  12  10     1790.62     1938.83     32.05 o
   0  12  10       60.62       81.45     16.86 o
   1  12  10      146.57      105.20     16.68 o
   2  12  10        3.54       -5.30     16.42 o
   3  12  10       85.50       70.75     18.17 o
   4  12  10     1050.03     1144.65     26.65 o
   5  12  10      179.95      155.08     21.63 o
   6  12  10       41.74       31.08     17.66 o
   7  12  10       56.20       75.08     24.46 o
   8  12  10        0.41       20.09     29.63 o
   9  12  10       48.83       67.72     28.39 o
  10  12  10       64.47       63.47     33.98 o
  11  12  10      108.83       83.21     36.31 o
  12  12  10       51.12       63.74     36.28 o
  13  12  10       89.83       94.89     44.73 o
 -13  13  10       35.11       37.94     36.58 o
 -12  13  10       40.34       53.52     32.09 o
 -11  13  10       66.66       54.04     29.45 o
 -10  13  10      379.60      428.75     33.41 o
  -9  13  10        1.17       27.89     28.13 o
  -8  13  10      351.47      360.71     29.30 o
  -7  13  10       61.65       37.38     28.49 o
  -6  13  10      589.55      586.73     29.27 o
  -5  13  10      139.88      147.02     20.24 o
  -4  13  10        5.03        9.82     24.04 o
  -3  13  10      105.07      130.84     24.44 o
  -2  13  10      634.95      714.29     29.00 o
  -1  13  10      149.88      138.07     23.43 o
   0  13  10        0.81      -17.00     18.40 o
   1  13  10      549.75      627.40     23.76 o
   2  13  10      193.26      219.93     19.82 o
   3  13  10      493.47      505.46     21.62 o
   4  13  10      162.16      122.94     21.93 o
   5  13  10       53.80       82.30     22.23 o
   6  13  10       94.74      129.76     28.45 o
   7  13  10      218.79      253.62     29.94 o
   8  13  10      187.05      216.57     32.33 o
   9  13  10        1.40      -16.72     32.87 o
  10  13  10        0.25      -22.26     35.02 o
  11  13  10       15.10        0.42     36.37 o
  12  13  10       47.60       76.96     39.26 o
 -12  14  10        0.92       -6.53     36.49 o
 -11  14  10        1.54        8.09     31.44 o
 -10  14  10       38.74       25.53     30.32 o
  -9  14  10       90.59      114.94     33.05 o
  -8  14  10        0.30       34.33     32.52 o
  -7  14  10        5.80       -3.79     31.16 o
  -6  14  10      214.58      170.30     33.09 o
  -5  14  10       25.69       11.25     30.67 o
  -4  14  10      309.75      326.99     33.01 o
  -3  14  10        0.00       17.95     26.07 o
  -2  14  10      126.37      118.51     25.86 o
  -1  14  10       53.19       61.77     26.74 o
   0  14  10        2.15      -25.32     25.32 o
   1  14  10       19.29       -4.05     23.58 o
   2  14  10       12.17       32.34     23.14 o
   3  14  10      153.31      132.23     24.13 o
   4  14  10      117.63      145.06     25.03 o
   5  14  10        3.08        3.62     25.78 o
   6  14  10       72.81       62.52     29.68 o
   7  14  10      143.88      150.03     31.34 o
   8  14  10       31.27       75.43     33.09 o
   9  14  10       11.38       33.16     35.68 o
  10  14  10       10.08        5.08     39.87 o
  11  14  10        2.49       38.55     48.93 o
 -11  15  10        0.11       -1.35     33.25 o
 -10  15  10        0.84        3.36     33.91 o
  -9  15  10        7.82       26.92     34.87 o
  -8  15  10       21.10       62.93     32.85 o
  -7  15  10        2.07       20.24     31.55 o
  -6  15  10      147.92      172.56     35.01 o
  -5  15  10        8.90       35.24     32.46 o
  -4  15  10       84.43       97.88     35.80 o
  -3  15  10       80.60      104.30     31.20 o
  -2  15  10        9.87       23.52     28.74 o
  -1  15  10      149.58      207.97     31.68 o
   0  15  10       31.06       39.01     28.92 o
   1  15  10       24.26       45.47     28.76 o
   2  15  10        8.76       18.59     25.69 o
   3  15  10        1.91        6.81     25.62 o
   4  15  10      152.95      171.96     31.80 o
   5  15  10       73.84       79.43     31.98 o
   6  15  10       37.36       41.09     31.19 o
   7  15  10       41.42       84.63     39.85 o
   8  15  10       25.05       42.83     41.15 o
   9  15  10       10.07       53.75     40.74 o
  -9  16  10       14.04       26.17     34.23 o
  -8  16  10        5.23       39.23     34.81 o
  -7  16  10        9.74       51.41     34.77 o
  -6  16  10        1.19      -34.77     34.77 o
  -5  16  10      171.33      207.26     41.23 o
  -4  16  10       35.97       59.69     35.66 o
  -3  16  10       25.39       25.21     32.96 o
  -2  16  10       12.33       10.80     31.25 o
  -1  16  10        4.09        4.99     32.86 o
   0  16  10       22.21       25.08     32.82 o
   1  16  10       35.62       59.99     30.20 o
   2  16  10      195.86      241.21     32.67 o
   3  16  10        3.80       21.38     32.12 o
   4  16  10       72.89       23.94     32.83 o
   5  16  10       12.02       20.58     36.05 o
   6  16  10       19.39       37.16     38.51 o
   7  16  10       10.19       15.97     42.96 o
  -7  17  10        0.16        8.68     38.22 o
  -6  17  10       23.13       79.47     38.29 o
  -5  17  10       30.79       23.66     39.12 o
  -4  17  10       15.00       21.32     36.66 o
  -3  17  10        1.22       28.11     36.80 o
  -2  17  10      288.90      342.60     38.06 o
  -1  17  10       23.79       33.80     34.22 o
   0  17  10        0.14       28.99     34.99 o
   1  17  10        4.91       -5.92     32.38 o
   2  17  10       39.55       67.41     34.16 o
   3  17  10       28.14       25.78     33.58 o
   4  17  10        0.26        4.49     35.02 o
   5  17  10        2.60       29.69     48.78 o
  -3  18  10       35.05       81.43     40.61 o
  -2  18  10       12.64       37.46     40.41 o
  -1  18  10        1.34      -20.69     44.24 o
   0  18  10       14.18       33.39     42.54 o
   1  18  10       18.90       29.38     38.66 o
 -19   1  11        1.32        9.05     44.53 o
 -18   1  11        0.43       37.46     40.76 o
 -17   1  11       63.14      104.05     33.83 o
 -16   1  11       31.39       17.59     27.45 o
 -15   1  11        0.05       -7.63     26.55 o
 -14   1  11        7.42        9.61     21.61 o
 -13   1  11       24.01       29.46     22.49 o
 -12   1  11      460.84      447.76     24.51 o
 -11   1  11       98.57       94.37     18.78 o
 -10   1  11      313.20      290.68     17.41 o
  -9   1  11      339.00      352.30     16.69 o
  -8   1  11      254.76      281.63     14.53 o
  -7   1  11      369.70      313.36     13.81 o
  -6   1  11       76.86      109.76     10.05 o
  -5   1  11     7375.31     7485.86     30.60 o
  -4   1  11     5149.25     5061.72     24.84 o
  -3   1  11     2355.60     2364.31     19.08 o
  -2   1  11     4894.51     4806.17     24.63 o
  -1   1  11     1560.28     1628.23     15.16 o
   0   1  11       86.01       74.70      7.69 o
   1   1  11     2031.30     2036.44     14.30 o
   2   1  11       10.33       13.57      7.02 o
   3   1  11     5691.21     5723.78     25.40 o
   4   1  11      214.58      192.52      9.84 o
   5   1  11     1197.46     1181.13     13.88 o
   6   1  11       29.41       33.79     10.15 o
   7   1  11     1678.93     1714.50     21.02 o
   8   1  11      561.87      522.01     14.25 o
   9   1  11      169.88      159.61     13.42 o
  10   1  11        0.18       13.09     13.23 o
  11   1  11      369.20      437.22     23.41 o
  12   1  11       95.21       87.22     20.13 o
  13   1  11      127.96      151.06     27.13 o
  14   1  11      290.84      314.40     30.86 o
  15   1  11        1.62       15.92     33.12 o
  16   1  11       69.77       79.81     41.99 o
  17   1  11       22.13       28.01     41.34 o
 -19   2  11       14.27       63.37     42.99 o
 -18   2  11      133.75      148.16     39.78 o
 -17   2  11       16.02       29.33     34.86 o
 -16   2  11        0.03      -18.01     32.32 o
 -15   2  11      221.49      207.46     26.77 o
 -14   2  11     1491.23     1567.98     35.30 o
 -13   2  11        6.21       20.21     22.79 o
 -12   2  11       50.50       69.13     22.63 o
 -11   2  11      718.85      761.74     25.53 o
 -10   2  11       88.84       95.06     17.99 o
  -9   2  11      767.19      760.50     20.09 o
  -8   2  11       10.90        7.08     13.61 o
  -7   2  11      772.87      730.27     16.14 o
  -6   2  11     3025.50     3234.67     23.32 o
  -5   2  11      457.49      497.21     12.02 o
  -4   2  11       19.47       28.39     10.55 o
  -3   2  11     2627.13     2782.79     19.04 o
  -2   2  11        0.54       12.62      8.30 o
  -1   2  11     1303.00     1367.14     15.19 o
   0   2  11     6369.97     6328.00     30.20 o
   1   2  11      145.30      140.11     12.22 o
   2   2  11      754.09      811.66     16.50 o
   3   2  11      106.52       82.23      7.02 o
   4   2  11      229.65      240.59      8.66 o
   5   2  11      148.35      180.05     10.50 o
   6   2  11       19.92       26.43      9.80 o
   7   2  11      932.60      875.11     15.78 o
   8   2  11       58.87       52.94     10.97 o
   9   2  11     1442.57     1381.95     21.31 o
  10   2  11     1190.75     1129.28     23.86 o
  11   2  11       20.63       29.48     17.85 o
  12   2  11      150.47      154.32     23.64 o
  13   2  11        1.31        4.16     26.15 o
  14   2  11      510.95      451.27     30.76 o
  15   2  11        1.94       38.84     30.50 o
  16   2  11       19.18       41.45     37.27 o
  17   2  11        6.71       43.43     42.19 o
 -18   3  11        8.97      -21.58     36.90 o
 -17   3  11        0.01       24.16     35.12 o
 -16   3  11      232.62      258.27     34.40 o
 -15   3  11       62.76       80.71     31.80 o
 -14   3  11        1.45       41.87     25.30 o
 -13   3  11      358.17      329.24     25.84 o
 -12   3  11      651.53      630.65     27.34 o
 -11   3  11      313.85      328.75     23.87 o
 -10   3  11        0.18       -0.06     13.35 o
  -9   3  11       47.73       51.12     15.50 o
  -8   3  11     1174.73     1147.52     19.33 o
  -7   3  11      390.10      355.38     14.33 o
  -6   3  11      188.96      170.98     11.86 o
  -5   3  11        0.56        7.21      9.94 o
  -4   3  11       19.02       53.94      9.99 o
  -3   3  11    19496.18    20446.29     62.57 o
  -2   3  11      381.76      367.23      9.77 o
  -1   3  11      668.50      573.84     13.11 o
   0   3  11     4373.58     4356.52     24.19 o
   1   3  11     2332.98     2160.17     20.92 o
   2   3  11     4823.30     4932.13     30.49 o
   3   3  11      912.62      952.94     16.90 o
   4   3  11      244.71      264.54      8.34 o
   5   3  11      320.68      294.07     10.85 o
   6   3  11       39.95       42.94     11.57 o
   7   3  11      340.43      396.34     16.03 o
   8   3  11       27.34       28.16     11.01 o
   9   3  11        5.70        9.58     13.65 o
  10   3  11        0.15       -3.85     16.46 o
  11   3  11      259.82      268.44     19.59 o
  12   3  11      106.54      100.85     21.15 o
  13   3  11      230.98      256.98     28.44 o
  14   3  11        2.97        6.75     27.39 o
  15   3  11        0.02       13.62     30.37 o
  16   3  11       28.29       36.15     35.32 o
  17   3  11        0.52       -6.17     39.64 o
 -18   4  11       17.61       61.74     36.94 o
 -17   4  11        0.19        8.90     31.99 o
 -16   4  11       64.03       86.72     28.51 o
 -15   4  11      186.85      224.98     30.94 o
 -14   4  11      185.15      170.53     27.38 o
 -13   4  11      246.85      250.45     25.63 o
 -12   4  11       24.49       31.90     22.81 o
 -11   4  11      264.18      319.82     23.70 o
 -10   4  11     2554.02     2518.09     31.11 o
  -9   4  11       19.37       11.97     11.10 o
  -8   4  11     2236.12     2377.64     22.80 o
  -7   4  11      421.29      451.76     15.22 o
  -6   4  11      322.73      346.43     13.53 o
  -5   4  11      121.07      126.89     10.62 o
  -4   4  11      122.04      130.90      9.15 o
  -3   4  11     1986.76     2035.80     17.10 o
  -2   4  11      542.44      519.22      9.22 o
  -1   4  11      954.75     1036.62     15.51 o
   0   4  11     5407.53     5488.12     29.58 o
   1   4  11     1608.27     1680.87     17.78 o
   2   4  11       11.98       17.50      8.58 o
   3   4  11       62.47       65.50     12.20 o
   4   4  11        1.02       -2.44      5.73 o
   5   4  11      110.64      111.08      9.18 o
   6   4  11      672.85      680.59     14.31 o
   7   4  11     1005.25     1089.62     19.08 o
   8   4  11      156.56      168.86     14.27 o
   9   4  11       16.50       34.83     14.87 o
  10   4  11      150.97      173.79     17.88 o
  11   4  11       21.51       30.91     18.66 o
  12   4  11      284.79      353.48     23.78 o
  13   4  11       58.18       83.29     25.90 o
  14   4  11       37.73       25.81     27.33 o
  15   4  11        1.64       13.26     30.64 o
  16   4  11        0.08      -11.77     36.22 o
 -18   5  11        0.49       56.78     38.47 o
 -17   5  11       84.25      119.18     35.87 o
 -16   5  11       75.21      112.85     31.75 o
 -15   5  11      220.24      238.25     32.56 o
 -14   5  11      249.00      263.67     27.79 o
 -13   5  11       30.95       41.19     14.55 o
 -12   5  11      137.05      124.69     17.98 o
 -11   5  11      599.50      546.84     17.62 o
 -10   5  11      248.83      236.36     15.75 o
  -9   5  11        5.47       -1.12     13.70 o
  -8   5  11      120.16      103.85     13.07 o
  -7   5  11      404.82      377.40     14.93 o
  -6   5  11        2.65        5.69     11.21 o
  -5   5  11     2412.91     2314.80     21.75 o
  -4   5  11      280.57      280.56     12.45 o
  -3   5  11     1031.78     1035.15     14.90 o
  -2   5  11     1385.19     1400.17     14.33 o
  -1   5  11     2495.42     2717.21     21.35 o
   0   5  11       69.63       61.92     10.82 o
   1   5  11     1372.52     1322.26     16.65 o
   2   5  11     1242.50     1231.29     15.82 o
   3   5  11      870.18      940.54     15.82 o
   4   5  11      439.53      424.71      9.49 o
   5   5  11      229.70      225.94     10.40 o
   6   5  11      192.16      175.04     10.72 o
   7   5  11     1210.69     1309.49     19.02 o
   8   5  11      163.49      174.06     16.50 o
   9   5  11      883.29      833.14     20.81 o
  10   5  11       98.25      107.02     17.11 o
  11   5  11      231.02      263.49     19.67 o
  12   5  11        4.45        2.95     22.46 o
  13   5  11        7.19       15.55     25.74 o
  14   5  11       11.76      -19.08     28.13 o
  15   5  11       25.44        8.28     32.21 o
  16   5  11        3.12       -2.65     37.27 o
 -18   6  11      145.96      167.78     38.17 o
 -17   6  11        6.77       30.92     35.15 o
 -16   6  11       62.62       35.58     31.05 o
 -15   6  11      249.21      275.11     32.18 o
 -14   6  11      590.43      597.90     32.12 o
 -13   6  11       53.64       59.03     21.75 o
 -12   6  11       85.89       53.04     17.11 o
 -11   6  11       12.56        2.96     16.67 o
 -10   6  11      561.18      645.08     20.07 o
  -9   6  11      515.52      497.56     17.44 o
  -8   6  11        5.55       16.27     14.51 o
  -7   6  11       58.07       64.47     14.16 o
  -6   6  11      103.44      112.42     13.78 o
  -5   6  11      265.96      238.12     13.68 o
  -4   6  11     1808.22     1846.46     20.94 o
  -3   6  11      884.62      919.90     15.32 o
  -2   6  11      932.01      949.69     13.83 o
  -1   6  11      999.89     1035.21     12.42 o
   0   6  11      201.95      213.09     11.96 o
   1   6  11      355.13      321.66     12.36 o
   2   6  11      458.62      426.26     13.80 o
   3   6  11       49.94       62.22     10.65 o
   4   6  11      131.44      133.47      8.46 o
   5   6  11      101.80       86.69      9.45 o
   6   6  11      243.79      246.31     12.44 o
   7   6  11      219.78      207.35     13.89 o
   8   6  11      235.89      186.51     15.53 o
   9   6  11      157.99      133.91     17.94 o
  10   6  11        2.35       13.53     17.16 o
  11   6  11      302.85      377.66     21.98 o
  12   6  11       62.50       60.53     24.95 o
  13   6  11       91.60      105.53     27.70 o
  14   6  11       45.42       51.35     31.11 o
  15   6  11       12.74       46.04     33.62 o
  16   6  11       54.28       48.94     42.77 o
 -17   7  11      101.33       78.81     35.67 o
 -16   7  11       35.53       89.24     30.73 o
 -15   7  11       23.52       48.38     29.75 o
 -14   7  11       36.71       45.82     30.86 o
 -13   7  11       63.99       45.98     19.98 o
 -12   7  11       24.61       49.38     19.21 o
 -11   7  11       19.81       14.06     19.15 o
 -10   7  11       22.38        1.62     15.24 o
  -9   7  11      463.79      509.56     20.19 o
  -8   7  11      129.63      149.17     17.57 o
  -7   7  11      160.20      148.36     16.47 o
  -6   7  11       26.11       13.34     14.49 o
  -5   7  11       10.77        2.44     13.15 o
  -4   7  11       80.30       64.57     12.88 o
  -3   7  11      906.41      800.23     16.01 o
  -2   7  11        4.42        9.94     10.29 o
  -1   7  11      392.25      391.93      9.90 o
   0   7  11     1652.68     1658.74     15.31 o
   1   7  11      168.78      154.44     10.84 o
   2   7  11      312.84      328.33     12.37 o
   3   7  11      503.49      488.18     11.08 o
   4   7  11      744.77      762.40     12.35 o
   5   7  11      365.31      343.02     12.06 o
   6   7  11       11.53       11.53     10.59 o
   7   7  11       24.62       19.03     13.58 o
   8   7  11      112.39      104.74     15.46 o
   9   7  11      502.81      523.39     21.54 o
  10   7  11       50.26       65.02     18.72 o
  11   7  11        0.02       11.31     20.83 o
  12   7  11       41.79       55.09     24.73 o
  13   7  11       16.25       38.67     28.03 o
  14   7  11       50.86       66.98     33.31 o
  15   7  11      172.63      192.31     34.33 o
 -17   8  11        1.26       37.21     39.53 o
 -16   8  11       12.89       13.05     30.87 o
 -15   8  11      200.16      257.09     31.62 o
 -14   8  11       61.19       53.23     28.75 o
 -13   8  11        0.18       14.66     21.68 o
 -12   8  11       24.71       17.70     18.60 o
 -11   8  11       69.93       72.72     19.11 o
 -10   8  11       22.62        4.15     16.69 o
  -9   8  11      569.69      539.18     20.72 o
  -8   8  11      828.66      843.86     21.94 o
  -7   8  11      430.42      446.40     19.18 o
  -6   8  11      651.66      691.40     19.57 o
  -5   8  11       29.18       30.81     15.11 o
  -4   8  11     2043.48     2046.71     24.67 o
  -3   8  11      721.21      785.12     17.52 o
  -2   8  11        0.75       -0.91     10.37 o
  -1   8  11     1679.15     1618.26     15.83 o
   0   8  11      580.59      532.78     12.09 o
   1   8  11       80.54       86.12      9.26 o
   2   8  11      153.41      157.26     10.34 o
   3   8  11       54.24       61.57      7.39 o
   4   8  11      142.71      143.13     10.32 o
   5   8  11      621.85      585.50     15.32 o
   6   8  11      631.43      648.09     15.20 o
   7   8  11       22.49       23.76     11.81 o
   8   8  11      119.81      135.19     16.04 o
   9   8  11       57.81       47.17     17.19 o
  10   8  11      162.27      159.38     21.79 o
  11   8  11        7.22       -1.19     23.05 o
  12   8  11       21.11       46.72     24.54 o
  13   8  11      158.89      158.05     29.07 o
  14   8  11       75.36       93.12     31.47 o
  15   8  11        4.31       17.58     34.83 o
 -16   9  11       50.56       57.35     35.60 o
 -15   9  11       45.36       37.60     30.79 o
 -14   9  11       65.04       67.10     28.62 o
 -13   9  11        2.68        1.89     23.28 o
 -12   9  11        3.50       16.61     23.11 o
 -11   9  11      186.55      186.62     22.22 o
 -10   9  11      561.60      568.86     25.14 o
  -9   9  11     1932.41     1998.76     30.88 o
  -8   9  11     1277.84     1333.09     27.83 o
  -7   9  11      877.63      887.75     22.80 o
  -6   9  11     1476.27     1532.35     27.45 o
  -5   9  11      251.53      299.72     17.12 o
  -4   9  11      268.93      242.51     16.68 o
  -3   9  11     1596.67     1598.91     22.64 o
  -2   9  11       73.42       91.73      9.38 o
  -1   9  11      166.68      174.61     14.26 o
   0   9  11       41.77       41.35     11.90 o
   1   9  11      230.41      226.15     13.11 o
   2   9  11      398.74      373.24     13.58 o
   3   9  11       39.15       36.86     12.14 o
   4   9  11     1187.20     1192.98     18.86 o
   5   9  11        7.39       18.39     11.72 o
   6   9  11      127.64      132.05     14.71 o
   7   9  11       16.68       26.51     13.97 o
   8   9  11      151.68      121.74     13.46 o
   9   9  11        6.22        5.87     18.48 o
  10   9  11        1.90        9.42     19.28 o
  11   9  11      180.49      173.74     25.83 o
  12   9  11       30.21       46.04     24.17 o
  13   9  11      135.27      109.89     30.92 o
  14   9  11       39.84       80.64     35.99 o
 -16  10  11        0.06        2.80     39.35 o
 -15  10  11       33.64       58.74     40.51 o
 -14  10  11        1.61       17.07     29.71 o
 -13  10  11       12.00       25.40     25.91 o
 -12  10  11       30.24       31.73     24.69 o
 -11  10  11       11.09       11.15     22.60 o
 -10  10  11      180.62      197.21     23.62 o
  -9  10  11        7.27       30.54     22.30 o
  -8  10  11      289.37      263.80     20.46 o
  -7  10  11      113.88      113.08     20.11 o
  -6  10  11       97.20       76.58     18.27 o
  -5  10  11      622.08      586.70     21.32 o
  -4  10  11      514.40      551.93     19.63 o
  -3  10  11      103.69      117.68     13.29 o
  -2  10  11      346.73      261.89     17.45 o
  -1  10  11      980.00      964.51     21.00 o
   0  10  11     2488.07     2648.12     27.80 o
   1  10  11       58.25       65.17     11.72 o
   2  10  11      313.20      304.86     14.94 o
   3  10  11        7.14        9.32     14.23 o
   4  10  11     1041.01     1070.92     20.62 o
   5  10  11        1.24       19.87     13.72 o
   6  10  11      147.22      189.01     13.51 o
   7  10  11      344.29      404.39     19.60 o
   8  10  11      107.93      115.05     18.02 o
   9  10  11       48.38       54.94     18.43 o
  10  10  11      103.65      116.85     26.17 o
  11  10  11       21.39       -5.07     29.72 o
  12  10  11        8.33       18.57     30.84 o
  13  10  11        0.03       14.79     36.08 o
  14  10  11       15.83       26.02     41.05 o
 -15  11  11       13.91       49.38     41.78 o
 -14  11  11        9.12       32.26     36.49 o
 -13  11  11       15.71       19.97     27.91 o
 -12  11  11        0.03       -1.76     27.00 o
 -11  11  11        5.69      -11.11     23.32 o
 -10  11  11       35.78       34.61     23.76 o
  -9  11  11       90.84       57.62     23.40 o
  -8  11  11      321.04      304.97     23.67 o
  -7  11  11      110.52      114.28     21.07 o
  -6  11  11      107.85      127.57     20.75 o
  -5  11  11        1.12        4.39     17.77 o
  -4  11  11        9.45       20.56     16.31 o
  -3  11  11     1465.42     1324.20     28.92 o
  -2  11  11       16.91       27.73     17.14 o
  -1  11  11       14.77       23.02     16.14 o
   0  11  11      363.55      382.75     17.99 o
   1  11  11       99.96      105.53     13.75 o
   2  11  11       96.79       84.03     14.29 o
   3  11  11      145.71      142.73     15.97 o
   4  11  11       20.24       11.57     16.74 o
   5  11  11      209.29      202.79     17.80 o
   6  11  11      410.77      427.86     21.91 o
   7  11  11      140.02      125.46     26.92 o
   8  11  11        3.67       36.61     29.00 o
   9  11  11        3.19      -18.85     30.76 o
  10  11  11       44.66       72.85     33.03 o
  11  11  11      199.57      186.03     34.67 o
  12  11  11       28.77       14.64     41.04 o
  13  11  11       75.36      140.76     41.37 o
 -14  12  11        2.10        8.85     36.95 o
 -13  12  11       17.07       31.04     34.33 o
 -12  12  11        4.29       13.16     27.32 o
 -11  12  11       40.07       33.42     26.38 o
 -10  12  11        0.02       15.35     27.88 o
  -9  12  11        1.00        1.64     26.95 o
  -8  12  11      125.96      101.40     26.13 o
  -7  12  11      123.04      134.52     24.39 o
  -6  12  11        0.55       12.38     20.02 o
  -5  12  11       52.99       61.17     17.40 o
  -4  12  11       21.60       31.89     23.05 o
  -3  12  11      177.88      241.79     22.48 o
  -2  12  11       82.61       96.93     21.95 o
  -1  12  11        0.01       29.91     18.70 o
   0  12  11      111.21      108.03     14.81 o
   1  12  11      256.82      239.54     16.83 o
   2  12  11        2.01       -7.49     15.98 o
   3  12  11      229.89      266.85     19.28 o
   4  12  11      145.00      193.52     20.86 o
   5  12  11        1.03        3.02     20.93 o
   6  12  11       58.30       54.96     24.03 o
   7  12  11        6.72       27.01     28.08 o
   8  12  11      113.96      109.48     31.29 o
   9  12  11      207.41      250.74     34.17 o
  10  12  11        6.58      -14.77     33.45 o
  11  12  11       33.78       61.08     38.15 o
  12  12  11        2.03       48.61     48.39 o
 -13  13  11       18.62       76.93     40.83 o
 -12  13  11        4.04       38.26     33.07 o
 -11  13  11        0.03       17.45     30.84 o
 -10  13  11       60.23       65.50     29.85 o
  -9  13  11       75.79      111.85     29.16 o
  -8  13  11       16.79       24.45     30.57 o
  -7  13  11       68.40       86.01     30.68 o
  -6  13  11      338.43      337.87     32.51 o
  -5  13  11       28.66       39.68     26.46 o
  -4  13  11        2.92       13.66     23.34 o
  -3  13  11       34.11       32.25     24.96 o
  -2  13  11       15.08       25.57     23.05 o
  -1  13  11       74.84       82.13     21.04 o
   0  13  11       19.22        7.04     17.33 o
   1  13  11       23.39       24.40     18.93 o
   2  13  11      150.23      156.02     20.80 o
   3  13  11      173.77      196.32     22.34 o
   4  13  11       80.28      106.49     26.15 o
   5  13  11       34.83       34.34     24.59 o
   6  13  11       14.74       48.12     29.61 o
   7  13  11      165.03      193.74     31.15 o
   8  13  11       14.58       32.52     33.70 o
   9  13  11        6.46       -7.83     35.80 o
  10  13  11        0.89      -17.23     44.32 o
  11  13  11        8.13       27.99     47.41 o
 -12  14  11       28.63       75.05     40.18 o
 -11  14  11       12.53       18.00     32.37 o
 -10  14  11        1.98      -12.09     30.25 o
  -9  14  11       25.47       -0.94     32.66 o
  -8  14  11        0.27       17.27     31.86 o
  -7  14  11        2.12       14.03     33.42 o
  -6  14  11       65.97       63.98     31.26 o
  -5  14  11      136.77      156.46     32.23 o
  -4  14  11       46.87       66.33     33.91 o
  -3  14  11       33.13       19.78     29.94 o
  -2  14  11        1.93        8.52     29.60 o
  -1  14  11       41.34       23.80     28.57 o
   0  14  11       37.00       61.35     26.62 o
   1  14  11        4.19       -2.87     27.99 o
   2  14  11       94.40      112.49     26.63 o
   3  14  11       52.49       68.26     27.83 o
   4  14  11      103.15      116.82     28.74 o
   5  14  11       15.59        3.69     33.13 o
   6  14  11       61.39       87.55     36.37 o
   7  14  11       70.83       92.39     38.62 o
   8  14  11       27.05       61.07     37.63 o
   9  14  11        0.11       14.29     51.31 o
  10  14  11        1.45       56.27     55.17 o
 -10  15  11       73.70      109.35     40.31 o
  -9  15  11        3.88       26.44     33.89 o
  -8  15  11        5.56        6.75     33.67 o
  -7  15  11      235.40      273.16     34.22 o
  -6  15  11       59.04       99.33     34.88 o
  -5  15  11      263.92      273.37     37.69 o
  -4  15  11        7.10        6.99     36.01 o
  -3  15  11        7.64      -11.64     34.71 o
  -2  15  11       22.12       38.91     27.98 o
  -1  15  11       11.79        4.82     29.46 o
   0  15  11        6.05       33.22     30.27 o
   1  15  11       56.95       58.82     30.06 o
   2  15  11       73.28       64.53     27.93 o
   3  15  11       21.56       20.11     30.30 o
   4  15  11        7.47       33.26     36.06 o
   5  15  11       26.23       14.52     41.47 o
   6  15  11        1.38       19.89     38.63 o
   7  15  11       14.50       25.51     46.48 o
   8  15  11        0.05       21.87     47.23 o
  -8  16  11       86.87       73.40     35.11 o
  -7  16  11       65.75      118.94     35.41 o
  -6  16  11        0.06       31.99     38.15 o
  -5  16  11        6.66        4.07     38.93 o
  -4  16  11        0.80       10.98     35.94 o
  -3  16  11      121.94      124.24     36.23 o
  -2  16  11       18.26       18.74     32.63 o
  -1  16  11        0.05        1.46     32.41 o
   0  16  11        9.00       32.16     33.90 o
   1  16  11        7.26       58.06     35.07 o
   2  16  11       21.96       28.19     34.09 o
   3  16  11       38.23       45.51     34.25 o
   4  16  11        3.13        3.69     41.14 o
   5  16  11       19.01       61.20     45.92 o
   6  16  11        2.35      -22.69     51.39 o
  -6  17  11        2.13       -1.07     44.87 o
  -5  17  11        0.14       32.68     42.62 o
  -4  17  11        2.17       24.16     38.22 o
  -3  17  11        1.35        5.70     39.27 o
  -2  17  11        6.99        5.79     38.04 o
  -1  17  11       96.64      103.89     37.99 o
   0  17  11        8.67        1.87     38.77 o
   1  17  11       11.46       24.06     41.83 o
   2  17  11       33.84       74.43     41.82 o
   3  17  11       66.37      112.41     43.90 o
   4  17  11       11.63       75.93     46.75 o
 -18   0  12       46.21       54.11     54.27 o
 -17   0  12      103.03       88.00     53.61 o
 -16   0  12       30.58       20.09     40.31 o
 -15   0  12       18.79       19.35     37.98 o
 -14   0  12      133.28      146.10     37.76 o
 -13   0  12     1192.67     1075.36     41.40 o
 -12   0  12      457.45      431.82     35.45 o
 -11   0  12     2931.97     2928.79     51.86 o
 -10   0  12        2.60       14.03     23.53 o
  -9   0  12     1974.96     1920.09     36.80 o
  -8   0  12       18.94        7.45     20.24 o
  -7   0  12      472.66      498.92     16.78 o
  -6   0  12       65.30       76.72     14.37 o
  -5   0  12     4534.80     4712.01     37.62 o
  -4   0  12     1445.69     1259.94     23.73 o
  -3   0  12     1399.39     1576.72     24.36 o
  -2   0  12     1750.27     1844.83     23.46 o
  -1   0  12    16080.95    17121.63     81.69 o
   0   0  12      572.56      583.12     14.14 o
   1   0  12      571.81      490.63     13.56 o
   2   0  12      256.36      230.60     11.45 o
   3   0  12      370.55      373.97     14.08 o
   4   0  12      842.22      762.44     17.30 o
   5   0  12      195.69      194.50     14.63 o
   6   0  12        9.22       17.33     11.57 o
   7   0  12      348.66      330.34     15.35 o
   8   0  12       68.95       65.23     16.28 o
   9   0  12        0.07       10.19     20.68 o
  10   0  12       54.63       48.25     26.77 o
  11   0  12      288.30      322.69     30.81 o
  12   0  12       88.95       91.01     35.89 o
  13   0  12       88.40      151.38     40.12 o
  14   0  12      173.14      170.14     50.91 o
  15   0  12       49.09       73.25     61.73 o
  16   0  12       43.24       65.36     62.10 o
 -18   1  12       96.97       92.61     40.86 o
 -17   1  12        0.11      -22.68     34.39 o
 -16   1  12        3.91       -2.03     28.45 o
 -15   1  12       19.48       25.67     27.74 o
 -14   1  12      111.11      165.59     24.46 o
 -13   1  12      706.42      686.19     29.24 o
 -12   1  12      131.37      129.91     23.29 o
 -11   1  12      646.41      642.30     25.04 o
 -10   1  12      525.25      501.91     19.67 o
  -9   1  12       18.72       15.69     15.30 o
  -8   1  12        7.86       28.94     13.82 o
  -7   1  12      122.79      111.08     13.31 o
  -6   1  12     1022.39     1125.15     14.73 o
  -5   1  12      205.21      223.93     10.93 o
  -4   1  12      126.13      122.66     10.81 o
  -3   1  12      382.77      338.70     11.97 o
  -2   1  12     7741.10     8239.66     32.45 o
  -1   1  12      731.58      617.51     11.75 o
   0   1  12     1625.12     1712.18     13.46 o
   1   1  12    14674.53    15618.61     58.29 o
   2   1  12       60.06       80.67      7.25 o
   3   1  12       18.25       19.53      7.23 o
   4   1  12       16.45       23.79      8.90 o
   5   1  12       56.39       57.70      9.79 o
   6   1  12       58.16       57.35      9.79 o
   7   1  12       74.30       84.21     11.70 o
   8   1  12      739.13      779.93     18.88 o
   9   1  12     2036.73     1977.26     32.80 o
  10   1  12     1881.57     2026.81     27.88 o
  11   1  12       55.93       64.77     16.71 o
  12   1  12      207.14      230.43     20.45 o
  13   1  12       28.33       32.52     25.92 o
  14   1  12       68.96       46.78     33.67 o
  15   1  12        0.77       22.03     38.41 o
  16   1  12       59.23       78.66     42.69 o
 -18   2  12        9.41       25.26     41.28 o
 -17   2  12       18.43       31.00     33.63 o
 -16   2  12        4.39       10.58     33.01 o
 -15   2  12        9.61        2.22     29.49 o
 -14   2  12       37.50       55.19     25.97 o
 -13   2  12     1064.03     1019.85     33.57 o
 -12   2  12       82.66       75.16     23.61 o
 -11   2  12      556.79      541.54     26.42 o
 -10   2  12      184.41      180.71     19.61 o
  -9   2  12      573.90      527.30     19.25 o
  -8   2  12      108.62       89.53     14.56 o
  -7   2  12      286.55      276.06     12.45 o
  -6   2  12      285.52      271.41     10.64 o
  -5   2  12      210.76      192.69     11.20 o
  -4   2  12     1002.77     1070.68     14.93 o
  -3   2  12       18.47       25.20     10.17 o
  -2   2  12     1669.55     1742.00     15.57 o
  -1   2  12      777.29      769.10     15.33 o
   0   2  12      857.91      896.16     15.46 o
   1   2  12     2813.58     2969.72     25.41 o
   2   2  12      147.07      142.60     11.88 o
   3   2  12      815.67      851.93     16.00 o
   4   2  12       22.34       18.66      8.02 o
   5   2  12      381.71      407.76     11.38 o
   6   2  12      226.86      236.35     11.63 o
   7   2  12     1200.80     1254.57     18.35 o
   8   2  12       72.44       64.05     15.58 o
   9   2  12      146.16      119.31     11.73 o
  10   2  12       27.26       28.14     14.24 o
  11   2  12      131.09       98.36     18.95 o
  12   2  12       38.74       67.56     23.97 o
  13   2  12        3.31       22.18     30.40 o
  14   2  12        0.46       30.73     29.54 o
  15   2  12       65.31      107.01     33.82 o
  16   2  12        1.09       29.95     39.22 o
 -18   3  12       69.01      105.46     40.72 o
 -17   3  12      186.07      221.41     35.06 o
 -16   3  12      128.17      162.82     32.18 o
 -15   3  12        9.92       38.48     30.49 o
 -14   3  12      286.13      282.54     28.74 o
 -13   3  12        4.67       12.69     25.35 o
 -12   3  12       29.74       46.67     23.94 o
 -11   3  12       67.37       91.49     23.42 o
 -10   3  12      231.04      210.67     15.58 o
  -9   3  12      279.89      243.03     17.30 o
  -8   3  12       72.61       86.72     10.76 o
  -7   3  12      515.93      582.46     15.51 o
  -6   3  12       14.99        9.13     11.08 o
  -5   3  12     1818.89     1742.10     17.77 o
  -4   3  12      446.18      392.22     11.33 o
  -3   3  12     1215.57     1158.59     13.72 o
  -2   3  12     1272.50     1290.11     12.40 o
  -1   3  12      446.23      399.02     12.45 o
   0   3  12       28.93       22.21      9.32 o
   1   3  12       68.43       68.39     13.16 o
   2   3  12      900.70      884.80     17.24 o
   3   3  12       67.60       85.39     13.63 o
   4   3  12     2526.82     2594.42     21.87 o
   5   3  12       82.43       79.43      9.05 o
   6   3  12      105.95      142.66     12.22 o
   7   3  12      124.67      124.19     14.54 o
   8   3  12       61.73       78.58     16.09 o
   9   3  12       98.48       57.38     12.43 o
  10   3  12      195.64      198.35     17.92 o
  11   3  12       63.63       64.89     18.74 o
  12   3  12       78.40      112.09     21.61 o
  13   3  12       29.49       61.03     25.80 o
  14   3  12       53.81       72.85     30.01 o
  15   3  12        3.53       -0.43     33.50 o
  16   3  12       39.39       53.44     36.75 o
 -18   4  12        8.26       26.33     39.77 o
 -17   4  12        0.53       37.72     34.80 o
 -16   4  12        0.98       40.89     32.72 o
 -15   4  12      192.19      170.33     31.37 o
 -14   4  12       31.43       37.64     25.60 o
 -13   4  12      227.87      216.69     25.42 o
 -12   4  12       21.04       16.92     22.65 o
 -11   4  12      642.30      636.98     22.12 o
 -10   4  12       71.20       81.88     17.44 o
  -9   4  12     1077.48      995.79     18.78 o
  -8   4  12      430.07      433.75     14.31 o
  -7   4  12        2.32       16.81     12.34 o
  -6   4  12      770.06      708.33     14.99 o
  -5   4  12     2049.30     2132.22     18.94 o
  -4   4  12      526.17      426.67     10.56 o
  -3   4  12      456.73      433.51     10.69 o
  -2   4  12      122.33      107.50      8.50 o
  -1   4  12     1697.07     1693.68     17.58 o
   0   4  12     1561.56     1455.87     17.89 o
   1   4  12      125.06       99.76     10.34 o
   2   4  12       53.64       44.94     11.71 o
   3   4  12      257.90      275.46     13.86 o
   4   4  12       84.69       79.32     12.73 o
   5   4  12      225.64      220.32      9.49 o
   6   4  12      419.05      424.80     13.63 o
   7   4  12      119.67      108.33     14.39 o
   8   4  12      290.19      281.40     17.22 o
   9   4  12      459.42      475.38     16.42 o
  10   4  12       56.21       58.27     14.13 o
  11   4  12      224.49      158.25     18.60 o
  12   4  12       11.63       28.21     20.92 o
  13   4  12        9.89        6.26     25.45 o
  14   4  12       38.95       21.84     30.73 o
  15   4  12       80.26       87.60     35.11 o
  16   4  12       10.32        0.49     35.97 o
 -18   5  12        2.50       33.68     35.27 o
 -17   5  12       20.15       42.22     33.55 o
 -16   5  12        0.27       21.21     32.27 o
 -15   5  12       59.86       85.12     30.90 o
 -14   5  12        6.99       45.91     25.37 o
 -13   5  12        0.49       32.52     23.76 o
 -12   5  12        0.73       10.63     23.34 o
 -11   5  12      124.12      134.00     16.18 o
 -10   5  12        2.93        9.19     13.39 o
  -9   5  12      251.25      247.33     15.62 o
  -8   5  12      733.42      599.41     19.19 o
  -7   5  12      119.76      108.43     14.02 o
  -6   5  12     1853.91     1992.06     21.10 o
  -5   5  12      306.17      272.16     13.32 o
  -4   5  12      273.86      237.02     12.99 o
  -3   5  12      565.94      592.76     12.41 o
  -2   5  12      384.72      388.41      9.00 o
  -1   5  12      117.99      120.23     11.66 o
   0   5  12       84.08      112.74     11.34 o
   1   5  12      906.62      913.30     15.85 o
   2   5  12      286.38      257.60     12.01 o
   3   5  12        9.62       19.73     10.32 o
   4   5  12       10.34       15.64     13.15 o
   5   5  12      920.19      883.98     13.65 o
   6   5  12      171.24      191.54     11.81 o
   7   5  12     2098.38     2143.42     24.93 o
   8   5  12     1565.77     1535.44     23.72 o
   9   5  12        0.21       -0.04     17.09 o
  10   5  12       79.39       46.14     16.45 o
  11   5  12        6.08        5.18     20.32 o
  12   5  12        7.31       13.51     24.40 o
  13   5  12      302.95      375.91     32.47 o
  14   5  12       12.38       24.93     31.35 o
  15   5  12        0.54       -0.39     35.25 o
  16   5  12        4.50        4.35     38.06 o
 -17   6  12        1.17       -8.04     32.69 o
 -16   6  12      189.97      290.88     34.71 o
 -15   6  12        4.87        0.48     30.43 o
 -14   6  12      127.02      158.29     28.66 o
 -13   6  12       30.11       37.17     28.30 o
 -12   6  12       47.29       65.56     14.51 o
 -11   6  12       45.06       38.32     16.48 o
 -10   6  12       21.78       20.76     16.02 o
  -9   6  12       33.33       45.94     15.32 o
  -8   6  12      250.78      265.17     17.78 o
  -7   6  12     1228.66     1144.50     22.60 o
  -6   6  12      600.46      563.89     17.05 o
  -5   6  12      202.47      193.83     14.27 o
  -4   6  12       21.38       12.55     11.93 o
  -3   6  12      604.53      712.20     14.18 o
  -2   6  12      503.53      485.04     10.77 o
  -1   6  12      571.08      625.94     14.27 o
   0   6  12      241.32      231.54     12.80 o
   1   6  12      628.67      661.68     15.67 o
   2   6  12      636.34      622.53     14.23 o
   3   6  12      334.92      376.76     14.22 o
   4   6  12        3.44        6.79     12.69 o
   5   6  12        0.58       -4.19      8.09 o
   6   6  12       40.59       45.75      9.66 o
   7   6  12      462.00      464.76     14.98 o
   8   6  12       27.45       34.39     13.93 o
   9   6  12      152.24      153.96     16.00 o
  10   6  12      212.57      169.83     19.80 o
  11   6  12      427.35      412.25     24.34 o
  12   6  12       35.97       58.84     23.74 o
  13   6  12       36.12       58.06     29.85 o
  14   6  12        4.31      -25.24     30.94 o
  15   6  12        1.40        3.55     35.51 o
 -17   7  12      224.96      230.24     36.94 o
 -16   7  12       85.03      108.67     34.45 o
 -15   7  12       32.01       42.30     31.08 o
 -14   7  12      410.87      449.59     31.31 o
 -13   7  12      238.42      235.41     27.10 o
 -12   7  12       34.01       27.30     19.43 o
 -11   7  12        0.11       -5.49     19.25 o
 -10   7  12       20.25       23.12     17.51 o
  -9   7  12     1365.68     1337.89     24.93 o
  -8   7  12      154.96      148.11     18.56 o
  -7   7  12       47.55       27.35     17.02 o
  -6   7  12       75.49       84.57     15.80 o
  -5   7  12      481.41      435.26     16.67 o
  -4   7  12      170.12      145.18     13.76 o
  -3   7  12       75.88       61.05     11.31 o
  -2   7  12      450.54      430.22     11.80 o
  -1   7  12        4.10       -0.92      6.41 o
   0   7  12       27.27       41.86     11.88 o
   1   7  12      461.93      475.93     14.36 o
   2   7  12       55.48       71.68     12.10 o
   3   7  12      988.10      951.14     18.52 o
   4   7  12      720.04      639.48     16.26 o
   5   7  12      357.98      344.48     11.30 o
   6   7  12      142.64      185.69     13.62 o
   7   7  12       18.44       16.94     13.42 o
   8   7  12       33.59        6.10     14.48 o
   9   7  12        0.19        5.79     16.95 o
  10   7  12      113.32      130.22     22.76 o
  11   7  12       19.14       -1.89     23.04 o
  12   7  12      169.73      166.28     25.71 o
  13   7  12       21.57       44.36     29.99 o
  14   7  12       82.05       75.13     33.89 o
  15   7  12        2.23       46.18     39.09 o
 -16   8  12        2.63       24.32     33.06 o
 -15   8  12        6.65       29.05     30.75 o
 -14   8  12        0.12       18.07     29.75 o
 -13   8  12      140.22      152.37     28.76 o
 -12   8  12        1.73      -11.08     20.86 o
 -11   8  12       47.47       51.25     21.28 o
 -10   8  12       40.84       35.71     19.87 o
  -9   8  12     2152.91     2064.33     31.45 o
  -8   8  12      413.09      458.73     22.46 o
  -7   8  12      662.58      644.07     22.77 o
  -6   8  12        6.42        8.02     16.91 o
  -5   8  12      586.37      553.16     19.08 o
  -4   8  12       39.42       42.87     14.55 o
  -3   8  12     1892.82     1940.03     23.53 o
  -2   8  12      593.58      563.61     13.79 o
  -1   8  12      194.76      214.74      9.31 o
   0   8  12      277.77      221.26      8.79 o
   1   8  12      108.51       97.82     10.16 o
   2   8  12     1547.25     1557.30     24.57 o
   3   8  12        0.35        5.42      7.67 o
   4   8  12      780.04      804.24     15.30 o
   5   8  12       41.96       33.34     11.01 o
   6   8  12        5.14       13.84     12.28 o
   7   8  12        0.96       -5.89     14.48 o
   8   8  12        3.47       14.88     15.02 o
   9   8  12        2.94       12.38     18.99 o
  10   8  12       16.18       49.12     23.03 o
  11   8  12        1.01      -19.71     26.95 o
  12   8  12        4.69       13.97     29.91 o
  13   8  12       40.47       40.25     29.47 o
  14   8  12       10.15       18.90     36.28 o
 -16   9  12       11.28       44.64     38.57 o
 -15   9  12       62.84       90.85     33.86 o
 -14   9  12       58.27       64.19     31.34 o
 -13   9  12       87.96       97.68     29.04 o
 -12   9  12       34.35       41.52     23.12 o
 -11   9  12        8.38       13.50     20.53 o
 -10   9  12        9.53        9.52     20.76 o
  -9   9  12        0.10       11.87     18.69 o
  -8   9  12      197.11      188.14     20.73 o
  -7   9  12      117.32       96.71     18.66 o
  -6   9  12      615.88      591.30     20.61 o
  -5   9  12      262.18      288.40     19.10 o
  -4   9  12       54.61       44.65     16.22 o
  -3   9  12      245.14      225.50     15.27 o
  -2   9  12      259.48      230.49     13.57 o
  -1   9  12       40.85       31.32     12.36 o
   0   9  12      165.84      161.37     11.66 o
   1   9  12      741.46      734.93     15.15 o
   2   9  12     1019.45      973.50     18.21 o
   3   9  12      376.68      341.40     13.19 o
   4   9  12      991.08     1059.20     19.67 o
   5   9  12      429.88      410.29     14.48 o
   6   9  12      822.20      802.47     18.12 o
   7   9  12      148.78      151.78     15.34 o
   8   9  12        0.38       11.17     18.83 o
   9   9  12        4.71       14.84     21.32 o
  10   9  12       39.01       58.50     25.59 o
  11   9  12        4.11       31.37     25.91 o
  12   9  12        6.09       40.82     29.15 o
  13   9  12       71.13       87.18     33.40 o
  14   9  12       17.17       57.64     43.93 o
 -15  10  12        0.00       43.28     40.06 o
 -14  10  12        1.94       25.71     30.72 o
 -13  10  12       39.30       38.17     29.48 o
 -12  10  12       66.44       46.25     24.99 o
 -11  10  12       41.55       52.56     24.92 o
 -10  10  12       12.90       18.82     23.53 o
  -9  10  12      112.13      102.57     22.04 o
  -8  10  12        7.15       26.36     21.36 o
  -7  10  12        2.50        3.34     18.55 o
  -6  10  12       62.65       46.02     18.70 o
  -5  10  12      209.72      163.61     19.48 o
  -4  10  12        0.20       -5.91     16.52 o
  -3  10  12      138.18      146.21     12.68 o
  -2  10  12       15.46       16.54     15.85 o
  -1  10  12      116.02      116.02     15.60 o
   0  10  12      768.82      810.16     18.68 o
   1  10  12      886.24      780.23     18.37 o
   2  10  12        3.92       12.31     11.19 o
   3  10  12       65.84       52.01     13.21 o
   4  10  12       22.17       22.63     14.48 o
   5  10  12      142.95      167.11     17.22 o
   6  10  12        0.59        7.99     17.85 o
   7  10  12      365.32      405.87     20.77 o
   8  10  12       11.79       15.92     19.14 o
   9  10  12        3.89       29.79     24.04 o
  10  10  12      187.34      223.54     28.86 o
  11  10  12       32.54       26.07     33.75 o
  12  10  12       18.40       59.91     37.62 o
  13  10  12       27.68       27.03     44.44 o
 -14  11  12       11.08        4.83     38.16 o
 -13  11  12       11.10       11.00     29.69 o
 -12  11  12        0.87        5.22     28.39 o
 -11  11  12      102.12       75.84     26.61 o
 -10  11  12        2.53       -0.36     25.44 o
  -9  11  12        3.47       17.64     25.21 o
  -8  11  12        3.56       -3.63     21.57 o
  -7  11  12      440.46      408.01     24.41 o
  -6  11  12      111.79      119.14     20.22 o
  -5  11  12       33.87       35.54     19.48 o
  -4  11  12       63.82       54.75     21.90 o
  -3  11  12       41.45       32.56     20.29 o
  -2  11  12      142.57      136.30     19.32 o
  -1  11  12      149.34      162.96     17.82 o
   0  11  12      215.56      199.12     16.08 o
   1  11  12      100.22       75.72     15.25 o
   2  11  12      172.91      143.74     13.75 o
   3  11  12      271.77      252.24     16.44 o
   4  11  12       40.41       22.65     17.47 o
   5  11  12      299.84      307.70     21.50 o
   6  11  12      551.63      542.25     26.44 o
   7  11  12       28.37       35.37     22.90 o
   8  11  12        1.02        5.59     29.47 o
   9  11  12       24.00      100.17     33.84 o
  10  11  12       25.38       25.99     34.76 o
  11  11  12        0.76      -33.26     45.88 o
  12  11  12        0.48        0.35     45.46 o
 -13  12  12       25.60       53.99     35.59 o
 -12  12  12        0.60        0.49     29.80 o
 -11  12  12      291.69      381.04     29.93 o
 -10  12  12      108.89      130.28     28.94 o
  -9  12  12        3.41        2.54     25.41 o
  -8  12  12       24.97       34.30     27.71 o
  -7  12  12        2.88       -0.81     26.60 o
  -6  12  12      186.64      190.96     26.02 o
  -5  12  12      115.69      122.91     29.08 o
  -4  12  12       12.30       26.13     23.53 o
  -3  12  12       54.53       79.27     22.62 o
  -2  12  12      847.83      870.50     27.31 o
  -1  12  12      279.19      312.38     20.65 o
   0  12  12       20.96       18.37     20.90 o
   1  12  12      119.24      119.62     19.51 o
   2  12  12      119.62       80.47     16.24 o
   3  12  12        0.54        4.12     18.77 o
   4  12  12        2.54       17.00     23.55 o
   5  12  12       11.55       24.75     24.33 o
   6  12  12      145.51      183.62     26.03 o
   7  12  12        8.67       22.58     30.75 o
   8  12  12       11.99       28.80     33.57 o
   9  12  12       28.09       63.39     42.15 o
  10  12  12       22.87        5.34     43.59 o
  11  12  12       45.04       44.18     43.19 o
 -12  13  12        4.81       48.25     37.20 o
 -11  13  12        5.90       43.50     31.85 o
 -10  13  12       51.89       73.86     30.49 o
  -9  13  12       56.31       76.34     29.76 o
  -8  13  12       10.52       30.02     31.02 o
  -7  13  12        2.02       26.15     31.70 o
  -6  13  12      273.41      339.56     32.69 o
  -5  13  12      373.71      377.98     36.14 o
  -4  13  12      512.71      535.25     32.96 o
  -3  13  12        6.54       21.30     27.20 o
  -2  13  12        9.53        4.30     26.82 o
  -1  13  12      301.14      348.57     26.18 o
   0  13  12      397.88      368.42     31.04 o
   1  13  12       17.05        5.45     25.58 o
   2  13  12       35.74       41.16     25.57 o
   3  13  12       30.87       24.50     25.58 o
   4  13  12       10.38       26.75     28.53 o
   5  13  12      211.84      232.03     33.39 o
   6  13  12       97.02      115.71     34.25 o
   7  13  12        1.08        8.45     37.41 o
   8  13  12       73.96      107.38     50.64 o
   9  13  12        1.78       63.12     51.86 o
  10  13  12       20.86       81.31     52.83 o
 -11  14  12      307.07      345.57     35.33 o
 -10  14  12      143.46      108.54     33.64 o
  -9  14  12        7.87       -3.71     32.92 o
  -8  14  12        2.15       -1.11     31.12 o
  -7  14  12       28.01       23.58     33.35 o
  -6  14  12      134.56      179.49     32.52 o
  -5  14  12      465.64      516.07     38.00 o
  -4  14  12       11.98       24.36     33.44 o
  -3  14  12        4.59       11.17     30.34 o
  -2  14  12        4.65       -7.26     29.49 o
  -1  14  12        1.84       11.17     28.42 o
   0  14  12       26.43       23.36     28.25 o
   1  14  12        5.45       17.86     26.51 o
   2  14  12       70.39       71.62     30.05 o
   3  14  12       38.89       37.44     27.80 o
   4  14  12        0.29       11.73     35.77 o
   5  14  12       15.04       40.85     44.46 o
   6  14  12       22.72       53.39     46.65 o
   7  14  12        3.37       52.64     43.36 o
   8  14  12      132.32      170.30     47.33 o
   9  14  12        9.93       29.09     49.91 o
  -9  15  12        3.60       19.72     34.83 o
  -8  15  12        4.10       -1.24     34.69 o
  -7  15  12       34.15       75.84     35.67 o
  -6  15  12        4.20       11.46     34.91 o
  -5  15  12        1.40       19.99     35.53 o
  -4  15  12        0.01       22.35     34.84 o
  -3  15  12        0.16       11.95     33.54 o
  -2  15  12       49.91       46.30     30.08 o
  -1  15  12        3.19       21.13     33.38 o
   0  15  12       34.52       74.92     34.36 o
   1  15  12       43.26       66.42     30.12 o
   2  15  12        0.62        6.86     30.00 o
   3  15  12       33.96       38.86     40.23 o
   4  15  12       65.80       76.24     41.79 o
   5  15  12        2.65       32.76     46.95 o
   6  15  12        2.12       75.60     47.38 o
   7  15  12        0.27       29.12     47.11 o
  -7  16  12       66.72      129.22     38.15 o
  -6  16  12        6.24       18.62     41.32 o
  -5  16  12        3.76       -8.31     43.97 o
  -4  16  12        0.04       46.89     40.23 o
  -3  16  12        4.41       20.10     35.99 o
  -2  16  12       30.88       10.86     34.03 o
  -1  16  12       73.02      115.72     40.06 o
   0  16  12       33.29       30.41     39.85 o
   1  16  12        3.65       45.03     39.81 o
   2  16  12       11.41       32.05     42.00 o
   3  16  12      139.05      174.69     45.44 o
   4  16  12       30.39       56.58     44.52 o
   5  16  12        1.10      -32.83     45.31 o
  -4  17  12       22.64      -29.65     43.87 o
  -3  17  12       34.83       48.57     45.31 o
  -2  17  12       16.60       61.50     42.39 o
  -1  17  12       93.70      136.55     46.55 o
   0  17  12       26.19       44.74     43.38 o
   1  17  12       12.07       23.21     43.51 o
   2  17  12       85.76      113.00     42.16 o
 -18   1  13        3.36        1.14     43.44 o
 -17   1  13       15.71       51.35     34.12 o
 -16   1  13       12.56        3.31     30.63 o
 -15   1  13       25.86       60.82     26.94 o
 -14   1  13       52.13       80.17     24.55 o
 -13   1  13       46.16       85.20     23.96 o
 -12   1  13        2.22       22.65     21.90 o
 -11   1  13        4.78       -5.33     20.14 o
 -10   1  13        1.40       -7.61     17.63 o
  -9   1  13        4.82        6.89     15.70 o
  -8   1  13        6.18        8.35     15.16 o
  -7   1  13      911.89      962.88     17.02 o
  -6   1  13      298.13      316.51     11.73 o
  -5   1  13       65.96       62.43      9.28 o
  -4   1  13      965.92      955.91     15.00 o
  -3   1  13      982.45      974.50     14.96 o
  -2   1  13       65.19       74.71      9.79 o
  -1   1  13      130.26      138.68      9.05 o
   0   1  13      143.83      168.61      8.15 o
   1   1  13      130.95      125.77      7.37 o
   2   1  13      167.46      168.40      7.34 o
   3   1  13      251.48      243.34      8.41 o
   4   1  13       87.41       99.27      9.69 o
   5   1  13       30.41       27.70     10.21 o
   6   1  13      987.11      937.54     14.57 o
   7   1  13      467.86      477.58     13.18 o
   8   1  13      399.33      309.53     13.31 o
   9   1  13       41.86       61.96     12.02 o
  10   1  13      304.92      270.96     17.04 o
  11   1  13       59.14       54.92     14.84 o
  12   1  13      121.82      130.31     27.40 o
  13   1  13        5.64       41.38     32.00 o
  14   1  13       21.32       45.38     36.74 o
  15   1  13       31.09       49.65     39.96 o
  16   1  13       65.58       61.89     40.45 o
 -18   2  13       25.56       16.98     42.54 o
 -17   2  13       50.41       72.99     34.46 o
 -16   2  13        7.21       42.06     31.94 o
 -15   2  13      159.29      180.81     30.66 o
 -14   2  13        1.91        8.07     26.24 o
 -13   2  13      661.27      689.42     30.87 o
 -12   2  13      456.80      454.93     28.03 o
 -11   2  13      383.26      308.89     24.47 o
 -10   2  13       35.96       14.40     19.41 o
  -9   2  13      871.24      948.24     21.69 o
  -8   2  13      219.20      242.93     16.97 o
  -7   2  13     1588.06     1502.41     20.43 o
  -6   2  13     1208.18     1238.14     17.42 o
  -5   2  13      293.59      336.60     11.82 o
  -4   2  13      374.27      377.59     11.98 o
  -3   2  13      698.71      718.83     12.92 o
  -2   2  13      133.03      143.53      9.06 o
  -1   2  13        1.76        6.19     11.30 o
   0   2  13        4.16        6.61     10.16 o
   1   2  13      911.56      879.28     16.98 o
   2   2  13      442.48      456.14     14.38 o
   3   2  13      935.34      861.55     17.10 o
   4   2  13        8.57       19.62      7.70 o
   5   2  13      764.81      763.75     13.47 o
   6   2  13      961.54      916.60     16.25 o
   7   2  13       34.31       51.68     11.60 o
   8   2  13       88.42      111.24     15.80 o
   9   2  13       24.84       27.06     17.01 o
  10   2  13       66.90       56.97     19.23 o
  11   2  13      186.00      178.73     24.51 o
  12   2  13       49.72       90.37     24.52 o
  13   2  13      235.66      280.55     32.45 o
  14   2  13       28.44       40.52     32.13 o
  15   2  13       23.39       48.07     37.94 o
  16   2  13        3.32       30.72     39.50 o
 -18   3  13        0.08       -9.50     37.06 o
 -17   3  13       60.50       61.07     34.28 o
 -16   3  13        9.86       38.10     32.59 o
 -15   3  13       23.94        6.21     29.30 o
 -14   3  13        8.70       22.06     26.80 o
 -13   3  13      101.24      149.84     26.49 o
 -12   3  13      366.19      457.19     27.87 o
 -11   3  13      550.62      532.79     27.62 o
 -10   3  13      284.26      268.23     21.89 o
  -9   3  13      765.49      773.64     23.44 o
  -8   3  13      228.66      207.67     12.09 o
  -7   3  13      206.09      212.49     14.17 o
  -6   3  13        9.42       10.61      9.92 o
  -5   3  13       56.64       64.39     10.80 o
  -4   3  13       37.67       26.84      9.37 o
  -3   3  13      239.88      249.97     10.11 o
  -2   3  13       12.61        9.49      6.84 o
  -1   3  13       69.62       68.37     10.75 o
   0   3  13      308.05      352.19     12.27 o
   1   3  13       31.82       55.00     12.46 o
   2   3  13     1618.46     1661.06     22.52 o
   3   3  13        0.77        5.92     14.06 o
   4   3  13        8.60       16.13     13.07 o
   5   3  13       19.23       18.82      6.75 o
   6   3  13      387.86      397.73     13.34 o
   7   3  13     1300.09     1361.73     21.70 o
   8   3  13       22.53       17.97     15.79 o
   9   3  13       13.60       17.98     16.72 o
  10   3  13      430.23      421.25     23.27 o
  11   3  13        4.99       22.01     24.22 o
  12   3  13      134.04      220.25     29.28 o
  13   3  13       48.79       48.62     32.29 o
  14   3  13       35.31       20.98     33.28 o
  15   3  13        0.00        0.53     36.02 o
 -17   4  13       11.72       31.66     32.24 o
 -16   4  13       31.62       79.17     33.75 o
 -15   4  13        2.81       -4.25     31.66 o
 -14   4  13        5.65       21.33     28.00 o
 -13   4  13       39.67       48.10     25.24 o
 -12   4  13      329.71      343.91     27.70 o
 -11   4  13      134.38      122.65     18.60 o
 -10   4  13      180.68      176.12     19.59 o
  -9   4  13      296.05      297.70     12.06 o
  -8   4  13      699.47      738.31     19.13 o
  -7   4  13     1430.94     1502.40     22.80 o
  -6   4  13       74.07       68.42     12.12 o
  -5   4  13      149.13      162.04     11.75 o
  -4   4  13      150.33      145.21      9.19 o
  -3   4  13       52.76       47.94      8.46 o
  -2   4  13      274.37      263.22     13.70 o
  -1   4  13     1835.19     1895.02     20.54 o
   0   4  13        2.08        6.62      9.17 o
   1   4  13      795.06      843.86     15.49 o
   2   4  13      706.06      693.83     17.73 o
   3   4  13     1599.44     1679.72     23.12 o
   4   4  13      991.41      938.12     20.23 o
   5   4  13      104.25       90.22      5.93 o
   6   4  13       94.17       98.16     11.01 o
   7   4  13      896.14      981.80     19.38 o
   8   4  13       36.70       46.62     15.48 o
   9   4  13        4.54        6.82     16.59 o
  10   4  13       24.37       25.42     19.68 o
  11   4  13      138.86      177.89     20.22 o
  12   4  13       56.20       41.93     28.25 o
  13   4  13       28.80       20.69     32.54 o
  14   4  13       28.58       30.70     32.70 o
  15   4  13        6.74       37.24     36.38 o
 -17   5  13        6.55       21.90     35.83 o
 -16   5  13       19.26       19.95     32.16 o
 -15   5  13       12.92       37.41     28.58 o
 -14   5  13       79.09      120.35     25.78 o
 -13   5  13      231.68      267.99     26.25 o
 -12   5  13      341.43      404.61     22.61 o
 -11   5  13        9.72       28.44     18.80 o
 -10   5  13     1001.93      971.19     19.04 o
  -9   5  13      485.91      532.38     17.24 o
  -8   5  13       91.26      101.81     15.42 o
  -7   5  13      144.98      147.86     14.03 o
  -6   5  13       47.53       33.39     11.67 o
  -5   5  13      311.90      349.17     15.06 o
  -4   5  13      755.80      782.70     14.84 o
  -3   5  13      174.87      209.09      9.78 o
  -2   5  13        8.14       15.52     13.39 o
  -1   5  13      561.91      543.89     14.86 o
   0   5  13      360.10      325.60     13.64 o
   1   5  13      598.77      552.50     15.07 o
   2   5  13      388.17      335.79     12.69 o
   3   5  13      129.12      156.96     14.79 o
   4   5  13       86.61      113.30     15.27 o
   5   5  13      484.35      478.73     21.22 o
   6   5  13      285.61      296.10     12.86 o
   7   5  13      280.87      270.10     15.32 o
   8   5  13        1.24       12.29     15.56 o
   9   5  13        2.62        8.07     16.86 o
  10   5  13       52.85       51.06     20.76 o
  11   5  13       53.84       68.58     25.00 o
  12   5  13       11.09       -6.04     27.42 o
  13   5  13        0.23        3.66     29.34 o
  14   5  13       72.10       71.21     33.75 o
  15   5  13       41.91       17.73     37.63 o
 -17   6  13        8.01       35.16     34.63 o
 -16   6  13       32.89       71.69     31.92 o
 -15   6  13       88.46      108.24     31.55 o
 -14   6  13       28.08       45.72     27.06 o
 -13   6  13      376.86      423.40     28.35 o
 -12   6  13     1667.28     1743.28     34.15 o
 -11   6  13        2.75       12.70     14.79 o
 -10   6  13      427.65      352.36     17.96 o
  -9   6  13       42.87       62.23     15.87 o
  -8   6  13     2268.24     2446.23     31.37 o
  -7   6  13      146.61      110.92     17.14 o
  -6   6  13       61.52       64.61     15.09 o
  -5   6  13      212.01      270.35     16.18 o
  -4   6  13        0.95       -7.16     12.61 o
  -3   6  13       10.15       12.10      8.82 o
  -2   6  13      914.79     1012.45     18.37 o
  -1   6  13      139.13      141.87     11.36 o
   0   6  13      153.82      154.83     13.55 o
   1   6  13      210.43      219.81     13.78 o
   2   6  13        5.39        7.81     11.65 o
   3   6  13      966.81      948.03     17.72 o
   4   6  13      264.83      227.92     16.39 o
   5   6  13      126.16      101.57     17.71 o
   6   6  13       59.89       57.05     10.49 o
   7   6  13      599.07      598.62     17.30 o
   8   6  13        0.06        4.14     15.81 o
   9   6  13       31.75       23.23     18.44 o
  10   6  13        3.87       -1.31     21.49 o
  11   6  13       78.63       92.48     26.27 o
  12   6  13      107.15      101.73     27.41 o
  13   6  13        0.03       -3.71     30.39 o
  14   6  13       45.17       64.31     34.98 o
  15   6  13        3.28       -7.54     42.48 o
 -16   7  13       43.51       61.38     31.87 o
 -15   7  13       51.03       42.89     29.74 o
 -14   7  13        0.82      -11.52     28.14 o
 -13   7  13       72.41       79.88     24.91 o
 -12   7  13       12.82        8.25     20.39 o
 -11   7  13       44.88       60.97     19.09 o
 -10   7  13       74.58       70.91     17.79 o
  -9   7  13       10.07       14.26     17.96 o
  -8   7  13       71.47       81.42     19.13 o
  -7   7  13      422.72      462.23     20.64 o
  -6   7  13     1015.62      919.69     22.70 o
  -5   7  13        0.82       -3.22     15.77 o
  -4   7  13       96.69       85.20     13.06 o
  -3   7  13      435.79      440.57     13.60 o
  -2   7  13     1575.69     1593.32     17.72 o
  -1   7  13      172.49      150.43     14.14 o
   0   7  13       65.22       58.62     13.34 o
   1   7  13       58.51       33.58     12.67 o
   2   7  13      153.77      128.60     12.15 o
   3   7  13       24.50       30.14     12.41 o
   4   7  13      107.20      114.23     14.78 o
   5   7  13       16.58       33.24     18.21 o
   6   7  13      581.62      493.95     13.43 o
   7   7  13        3.08       10.83     11.40 o
   8   7  13       63.70       97.47     17.59 o
   9   7  13      541.18      634.61     24.81 o
  10   7  13        0.23        7.54     22.75 o
  11   7  13       10.26       30.25     24.41 o
  12   7  13       65.19      124.72     30.74 o
  13   7  13       24.56       42.90     32.84 o
  14   7  13       80.39      117.16     41.96 o
 -16   8  13        0.96       24.28     34.94 o
 -15   8  13        1.75       36.54     33.14 o
 -14   8  13       14.90       23.10     30.42 o
 -13   8  13       52.28       86.50     27.37 o
 -12   8  13      232.08      224.99     25.62 o
 -11   8  13      216.44      196.49     23.15 o
 -10   8  13      198.52      218.66     23.32 o
  -9   8  13       20.22       50.63     19.25 o
  -8   8  13       84.12      101.48     20.11 o
  -7   8  13       94.28      111.40     18.79 o
  -6   8  13       36.77       60.29     17.39 o
  -5   8  13        2.09       -6.73     16.59 o
  -4   8  13      604.25      561.50     18.63 o
  -3   8  13       96.28       99.77     13.22 o
  -2   8  13        0.02        4.31     10.19 o
  -1   8  13      186.73      188.18     14.49 o
   0   8  13        4.17       21.59     12.20 o
   1   8  13      131.01      109.91     12.02 o
   2   8  13        5.38       18.74     11.28 o
   3   8  13      650.90      667.79     17.22 o
   4   8  13       20.58       33.55     12.31 o
   5   8  13       15.56       18.34      9.25 o
   6   8  13      176.26      154.65     12.28 o
   7   8  13        0.40       -4.12     15.20 o
   8   8  13      190.61      211.15     19.97 o
   9   8  13       71.12       47.52     20.84 o
  10   8  13       16.78       14.94     24.06 o
  11   8  13       31.06       76.22     26.76 o
  12   8  13      189.01      188.62     32.34 o
  13   8  13       16.36       60.51     40.08 o
  14   8  13       22.31       65.00     49.13 o
 -15   9  13        2.75       10.60     34.26 o
 -14   9  13        9.08       10.69     32.74 o
 -13   9  13        8.69       22.37     28.45 o
 -12   9  13        0.21       -4.88     25.46 o
 -11   9  13       30.80       72.05     23.55 o
 -10   9  13       36.91       39.37     24.30 o
  -9   9  13      103.67      142.66     22.09 o
  -8   9  13      716.60      724.73     25.44 o
  -7   9  13      162.34      147.01     19.88 o
  -6   9  13      737.78      766.27     22.90 o
  -5   9  13        1.48       -8.90     18.00 o
  -4   9  13      226.63      210.03     17.75 o
  -3   9  13       60.87       66.79     13.76 o
  -2   9  13       15.00       29.97     10.01 o
  -1   9  13      150.29      145.41     11.15 o
   0   9  13       28.37       42.33     10.02 o
   1   9  13        2.88       13.00     18.47 o
   2   9  13       17.28       17.37     18.63 o
   3   9  13       32.77       23.75     17.39 o
   4   9  13       36.67       38.51      8.26 o
   5   9  13        2.87        3.20     10.56 o
   6   9  13      516.35      513.88     18.89 o
   7   9  13      215.72      185.97     22.19 o
   8   9  13      268.60      302.85     23.15 o
   9   9  13      262.63      294.42     25.74 o
  10   9  13       62.58       93.15     27.04 o
  11   9  13       23.20      -12.74     33.68 o
  12   9  13       29.17       84.48     43.06 o
  13   9  13       25.07       45.21     44.00 o
 -14  10  13        5.95       37.64     34.25 o
 -13  10  13        2.73       18.71     29.05 o
 -12  10  13      168.37      216.32     30.06 o
 -11  10  13       90.05      141.20     25.28 o
 -10  10  13      208.85      234.55     26.80 o
  -9  10  13       69.63       47.32     23.78 o
  -8  10  13       53.69       89.37     22.93 o
  -7  10  13      131.36      172.68     20.43 o
  -6  10  13      435.67      454.34     22.04 o
  -5  10  13      138.84      131.85     20.45 o
  -4  10  13      366.01      481.57     21.22 o
  -3  10  13      433.58      471.52     18.50 o
  -2  10  13      450.33      492.19     18.63 o
  -1  10  13        0.45       -2.10     13.38 o
   0  10  13       98.56       85.46     12.11 o
   1  10  13      190.32      198.58     14.23 o
   2  10  13       85.43      100.09     12.42 o
   3  10  13      107.51      111.22     14.62 o
   4  10  13     1421.63     1422.88     23.72 o
   5  10  13     1235.51     1303.54     25.83 o
   6  10  13      599.20      614.07     25.27 o
   7  10  13      202.56      191.74     21.04 o
   8  10  13      136.26      172.85     26.15 o
   9  10  13       33.49       48.41     30.51 o
  10  10  13       25.68       34.16     41.84 o
  11  10  13        0.99      -12.18     43.62 o
  12  10  13       24.48       48.09     43.94 o
 -14  11  13        0.10       -5.32     39.85 o
 -13  11  13       10.09       28.14     33.07 o
 -12  11  13        0.37       -7.04     29.10 o
 -11  11  13       56.00       53.54     26.01 o
 -10  11  13       18.37       21.61     28.17 o
  -9  11  13       78.08       57.55     25.28 o
  -8  11  13      234.78      204.70     26.39 o
  -7  11  13        0.37        9.10     24.63 o
  -6  11  13        0.03        1.73     25.43 o
  -5  11  13        1.45        9.47     21.26 o
  -4  11  13        0.33       10.75     17.29 o
  -3  11  13        7.27        2.48     19.62 o
  -2  11  13       68.14       73.57     18.42 o
  -1  11  13      162.10      174.80     16.55 o
   0  11  13       88.61       87.38     15.93 o
   1  11  13       42.21       42.69     16.96 o
   2  11  13       37.07       46.38     15.97 o
   3  11  13        0.21        5.73     14.75 o
   4  11  13       29.75       60.62     18.36 o
   5  11  13      339.98      355.47     27.53 o
   6  11  13        4.67       32.16     22.49 o
   7  11  13      854.75      865.94     34.65 o
   8  11  13       22.87       50.73     39.35 o
   9  11  13        5.12        7.40     40.11 o
  10  11  13       86.72       76.08     46.29 o
  11  11  13        7.15       54.66     48.96 o
 -13  12  13       13.69       32.86     43.13 o
 -12  12  13        6.68       24.56     32.95 o
 -11  12  13        0.12       25.83     29.53 o
 -10  12  13       80.73      112.66     32.90 o
  -9  12  13      175.62      217.92     29.68 o
  -8  12  13       60.83       46.87     31.20 o
  -7  12  13      459.73      419.78     33.78 o
  -6  12  13      185.98      201.07     30.26 o
  -5  12  13        9.69       19.39     29.43 o
  -4  12  13      167.17      167.30     29.98 o
  -3  12  13      291.21      301.11     28.84 o
  -2  12  13      171.67      187.15     23.77 o
  -1  12  13       90.80       94.22     21.73 o
   0  12  13        0.49        7.36     19.85 o
   1  12  13       33.82       34.20     19.35 o
   2  12  13      110.30      128.99     22.10 o
   3  12  13      318.31      265.89     27.42 o
   4  12  13      188.35      194.16     28.82 o
   5  12  13      240.40      236.65     29.60 o
   6  12  13       39.81       42.71     31.29 o
   7  12  13        0.05       41.67     42.34 o
   8  12  13       17.33       36.42     50.66 o
   9  12  13       25.33       34.38     50.07 o
  10  12  13        4.52       18.30     54.74 o
  11  12  13       80.19       96.08     58.10 o
 -11  13  13       21.90       44.04     33.22 o
 -10  13  13       33.39       36.64     32.43 o
  -9  13  13        0.25       10.73     30.82 o
  -8  13  13        0.56       -2.37     30.48 o
  -7  13  13       26.63       88.34     32.46 o
  -6  13  13        1.61        9.43     31.65 o
  -5  13  13        5.15       24.30     30.19 o
  -4  13  13       16.72       27.93     30.69 o
  -3  13  13        6.44       37.09     28.78 o
  -2  13  13       64.97       48.01     29.03 o
  -1  13  13       11.02        7.14     27.76 o
   0  13  13       20.56       31.97     29.00 o
   1  13  13      105.75      117.32     30.05 o
   2  13  13        3.45       10.08     28.01 o
   3  13  13       43.27       57.61     31.72 o
   4  13  13       28.60       23.84     34.96 o
   5  13  13       12.37        2.77     46.51 o
   6  13  13       83.28       84.19     44.73 o
   7  13  13        6.84       20.81     48.74 o
   8  13  13       76.40       85.72     48.29 o
   9  13  13       16.03       49.55     47.98 o
 -10  14  13       10.38       29.81     35.54 o
  -9  14  13        4.05       -4.18     33.86 o
  -8  14  13       21.42       91.17     32.78 o
  -7  14  13        0.27        3.55     34.54 o
  -6  14  13        0.50       -3.29     33.65 o
  -5  14  13       15.10       26.96     32.90 o
  -4  14  13       48.30       47.98     34.07 o
  -3  14  13       27.76       34.19     34.71 o
  -2  14  13        0.13       -4.72     31.66 o
  -1  14  13        8.02        7.63     32.01 o
   0  14  13        5.73       42.45     28.64 o
   1  14  13       15.89       24.24     35.81 o
   2  14  13        3.03        0.88     36.79 o
   3  14  13      118.80      110.04     38.79 o
   4  14  13        3.71       13.29     40.97 o
   5  14  13        0.69       33.67     47.13 o
   6  14  13        8.98        6.23     46.30 o
   7  14  13        9.90       18.21     50.02 o
   8  14  13       38.47       75.09     53.66 o
  -8  15  13        1.42       23.53     37.04 o
  -7  15  13       46.49       45.28     39.70 o
  -6  15  13        0.15       27.15     37.60 o
  -5  15  13       24.19       25.60     41.13 o
  -4  15  13        0.02       28.77     37.65 o
  -3  15  13        5.38       -9.48     46.36 o
  -2  15  13       14.12        0.33     43.68 o
  -1  15  13        8.07       34.85     39.76 o
   0  15  13        0.63      -11.93     40.18 o
   1  15  13       13.79       21.36     37.09 o
   2  15  13       15.62       41.06     38.02 o
   3  15  13       20.64       38.27     41.95 o
   4  15  13        0.00      -27.11     44.02 o
   5  15  13        3.27        7.78     43.83 o
   6  15  13        9.81      -43.85     49.15 o
  -6  16  13       21.31       43.98     48.47 o
  -5  16  13       60.39       60.97     51.16 o
  -4  16  13      107.29       96.18     46.34 o
  -3  16  13      221.61      224.85     48.87 o
  -2  16  13       21.04       20.14     44.03 o
  -1  16  13        6.16       -4.44     43.00 o
   0  16  13       42.75       78.02     44.72 o
   1  16  13       73.17      115.12     47.99 o
   2  16  13      201.24      229.28     47.77 o
   3  16  13        6.22       57.46     44.64 o
   4  16  13        0.89        8.10     43.50 o
 -17   0  14        2.20      -28.22     47.86 o
 -16   0  14       37.91       52.72     40.64 o
 -15   0  14       49.27       29.82     39.59 o
 -14   0  14       88.41       90.70     40.08 o
 -13   0  14      384.67      305.90     36.61 o
 -12   0  14        5.56       -9.45     32.29 o
 -11   0  14       22.36       14.45     29.83 o
 -10   0  14        0.18       16.87     24.22 o
  -9   0  14        1.13       12.76     23.21 o
  -8   0  14        3.80        2.47     22.27 o
  -7   0  14       47.11       45.48     11.71 o
  -6   0  14        0.03        0.76     17.12 o
  -5   0  14     2894.12     2879.23     34.08 o
  -4   0  14       29.80       63.35     16.66 o
  -3   0  14     1040.42      979.38     22.73 o
  -2   0  14     1217.09     1309.25     22.04 o
  -1   0  14     1909.22     1984.45     26.04 o
   0   0  14      882.82      836.63     18.15 o
   1   0  14     2752.37     2622.28     27.53 o
   2   0  14        1.73        8.84     12.51 o
   3   0  14     1533.50     1615.19     23.25 o
   4   0  14        5.67       -4.12     13.55 o
   5   0  14     4040.58     4226.36     37.55 o
   6   0  14      133.69      169.58     15.09 o
   7   0  14      538.18      573.92     25.09 o
   8   0  14      727.03      853.85     33.53 o
   9   0  14        1.07        3.08     26.95 o
  10   0  14      604.88      558.82     34.02 o
  11   0  14      214.66      237.42     32.00 o
  12   0  14       87.74       83.84     46.94 o
  13   0  14        0.02       57.60     48.50 o
  14   0  14       58.71      143.69     54.63 o
  15   0  14        9.91       21.29     60.78 o
 -17   1  14        1.62       35.22     35.55 o
 -16   1  14       29.96       29.42     31.90 o
 -15   1  14      172.27      170.47     28.62 o
 -14   1  14       33.63       49.98     25.47 o
 -13   1  14        4.02       17.68     24.65 o
 -12   1  14      131.08      144.61     24.12 o
 -11   1  14       47.91       38.44     22.05 o
 -10   1  14      458.77      546.97     22.79 o
  -9   1  14      426.56      424.84     19.63 o
  -8   1  14       87.89       92.73     15.94 o
  -7   1  14        3.28        0.93      8.09 o
  -6   1  14      214.63      160.46     11.49 o
  -5   1  14     2644.99     2780.03     23.59 o
  -4   1  14      119.35      127.34     12.39 o
  -3   1  14      439.70      453.57     13.57 o
  -2   1  14      288.80      278.03     11.09 o
  -1   1  14      164.07      126.35      9.61 o
   0   1  14      914.05      924.22     13.27 o
   1   1  14      288.24      252.58      8.94 o
   2   1  14       24.95       17.23      5.83 o
   3   1  14       94.85       85.17      8.10 o
   4   1  14       82.92      110.36     10.27 o
   5   1  14       43.46       49.72     10.70 o
   6   1  14      222.01      204.41     10.13 o
   7   1  14        4.30       20.60     12.65 o
   8   1  14        0.25        6.23     12.42 o
   9   1  14      279.08      293.32     15.92 o
  10   1  14      462.29      524.54     19.11 o
  11   1  14      106.46      128.43     26.03 o
  12   1  14        7.03       25.58     27.57 o
  13   1  14       68.12       88.10     35.16 o
  14   1  14        3.47      -12.87     37.75 o
  15   1  14       50.25      122.26     40.15 o
 -17   2  14        4.34        8.60     34.98 o
 -16   2  14       10.55       23.71     30.94 o
 -15   2  14       70.04       59.18     29.71 o
 -14   2  14       22.03       18.13     27.21 o
 -13   2  14      466.33      483.60     29.91 o
 -12   2  14       14.02       10.95     24.30 o
 -11   2  14      242.02      292.37     25.12 o
 -10   2  14       71.36       63.47     19.75 o
  -9   2  14       41.16       40.99     17.77 o
  -8   2  14       35.83       35.72     14.52 o
  -7   2  14       85.24       65.43     10.51 o
  -6   2  14       10.44       15.25     11.62 o
  -5   2  14      410.02      437.20     13.19 o
  -4   2  14       27.93       20.23     11.04 o
  -3   2  14       71.76       77.56     10.11 o
  -2   2  14        6.08       11.77      8.60 o
  -1   2  14        0.13       -0.65     12.57 o
   0   2  14      245.94      231.96     11.26 o
   1   2  14        2.78       -6.02     13.20 o
   2   2  14     1866.37     1809.73     22.61 o
   3   2  14       50.12       51.34     12.61 o
   4   2  14     1087.59     1127.20     21.00 o
   5   2  14       18.30       25.49      9.15 o
   6   2  14      233.79      231.50     13.31 o
   7   2  14       39.68       41.73     11.36 o
   8   2  14      913.41      893.70     20.77 o
   9   2  14      411.33      421.28     18.99 o
  10   2  14      207.85      186.52     22.91 o
  11   2  14       43.79       31.22     26.91 o
  12   2  14      234.30      247.23     31.03 o
  13   2  14       45.95       88.69     30.70 o
  14   2  14       53.05       87.92     36.37 o
  15   2  14       19.25       23.99     40.36 o
 -17   3  14        9.29       16.33     33.92 o
 -16   3  14       84.07       91.11     33.16 o
 -15   3  14      162.80      160.45     30.60 o
 -14   3  14      230.07      278.34     29.21 o
 -13   3  14       10.98       34.86     26.26 o
 -12   3  14       25.85       29.86     24.10 o
 -11   3  14        0.15       27.34     23.08 o
 -10   3  14      278.44      215.28     22.53 o
  -9   3  14        0.23        9.93     17.22 o
  -8   3  14      333.45      326.40     16.47 o
  -7   3  14     1953.24     1894.75     21.65 o
  -6   3  14     3774.15     3867.61     32.17 o
  -5   3  14     2268.64     2214.65     21.18 o
  -4   3  14       13.46        7.37     10.33 o
  -3   3  14       47.52       48.47      9.27 o
  -2   3  14      206.00      201.40     13.26 o
  -1   3  14     1823.79     1753.92     21.45 o
   0   3  14       10.92       17.20     11.67 o
   1   3  14      473.40      532.10     15.73 o
   2   3  14       18.57       17.88     14.26 o
   3   3  14      335.79      409.92     17.25 o
   4   3  14      207.38      142.09     15.28 o
   5   3  14       83.42       67.36      7.82 o
   6   3  14       14.78       16.73     10.01 o
   7   3  14      700.77      708.54     17.23 o
   8   3  14       44.25       26.86     14.69 o
   9   3  14        9.17       28.59     17.22 o
  10   3  14        3.35       25.36     19.82 o
  11   3  14       45.16       42.86     27.77 o
  12   3  14      114.98      109.35     30.99 o
  13   3  14        2.79       20.91     31.82 o
  14   3  14       19.70       62.55     36.94 o
  15   3  14        6.16       43.52     38.57 o
 -17   4  14        0.02       38.76     35.61 o
 -16   4  14        2.16       27.72     32.41 o
 -15   4  14        6.37       20.85     29.34 o
 -14   4  14       22.21       18.18     27.22 o
 -13   4  14        8.00       31.38     25.32 o
 -12   4  14       77.24       84.42     26.29 o
 -11   4  14      588.31      513.79     22.13 o
 -10   4  14       16.75       27.03     16.12 o
  -9   4  14      248.67      212.18     19.04 o
  -8   4  14     1014.29     1062.79     22.03 o
  -7   4  14      142.13      164.90     14.87 o
  -6   4  14        0.49        0.26     14.07 o
  -5   4  14      733.61      659.80     15.16 o
  -4   4  14      542.30      585.81     13.82 o
  -3   4  14       91.08       83.99      8.20 o
  -2   4  14      109.35      116.88     14.36 o
  -1   4  14      246.12      262.02     14.54 o
   0   4  14        0.08        1.83      9.43 o
   1   4  14     3073.90     3127.38     26.86 o
   2   4  14      995.47      927.12     19.65 o
   3   4  14       39.84       60.00     15.59 o
   4   4  14      230.23      209.49     16.51 o
   5   4  14       28.48       14.69     17.10 o
   6   4  14      444.35      440.54     12.38 o
   7   4  14      920.74     1003.60     18.65 o
   8   4  14       35.84       43.60     14.57 o
   9   4  14       64.65       68.14     18.94 o
  10   4  14       52.85       48.15     23.45 o
  11   4  14       14.76       20.04     28.67 o
  12   4  14       44.44       50.57     30.42 o
  13   4  14       24.10       34.17     34.85 o
  14   4  14        4.11        0.77     36.02 o
  15   4  14        1.41       13.97     44.77 o
 -17   5  14       42.45       75.72     34.81 o
 -16   5  14       68.25       57.98     33.63 o
 -15   5  14      176.05      216.17     34.78 o
 -14   5  14      120.92      102.98     27.78 o
 -13   5  14      264.87      230.93     26.54 o
 -12   5  14      122.04      119.57     20.65 o
 -11   5  14      515.87      591.35     24.11 o
 -10   5  14        9.30        7.67     19.61 o
  -9   5  14      256.01      232.49     16.80 o
  -8   5  14       88.57      124.36     16.35 o
  -7   5  14      790.74      758.33     19.11 o
  -6   5  14      143.51      176.72     13.31 o
  -5   5  14      153.98      131.81     14.41 o
  -4   5  14       10.46        5.56     11.14 o
  -3   5  14       53.96       53.81      8.50 o
  -2   5  14      726.60      797.95     19.15 o
  -1   5  14      185.75      189.87     14.52 o
   0   5  14      256.24      243.89     13.77 o
   1   5  14        0.15        7.80     11.67 o
   2   5  14        3.03        9.55     14.36 o
   3   5  14       25.28       19.89     17.42 o
   4   5  14      626.79      664.10     19.37 o
   5   5  14      125.19      149.47     13.85 o
   6   5  14       97.99       86.67     19.45 o
   7   5  14      240.76      193.62     13.26 o
   8   5  14      299.05      283.30     18.81 o
   9   5  14       75.58       82.93     18.55 o
  10   5  14       25.77        0.67     23.81 o
  11   5  14       22.59       20.27     25.74 o
  12   5  14        1.82        8.44     31.50 o
  13   5  14       44.99       32.65     34.77 o
  14   5  14       34.05       55.41     46.01 o
 -16   6  14        3.18       44.91     32.88 o
 -15   6  14      130.16      123.73     29.76 o
 -14   6  14        3.72       21.99     26.43 o
 -13   6  14       29.11       26.00     24.41 o
 -12   6  14        2.36        9.31     21.65 o
 -11   6  14        5.53       28.16     14.68 o
 -10   6  14      104.77       82.79     16.45 o
  -9   6  14       11.10       20.37     15.12 o
  -8   6  14       58.65       46.43     16.91 o
  -7   6  14      729.25      790.33     21.11 o
  -6   6  14      776.53      812.07     24.45 o
  -5   6  14       25.50       46.32     14.18 o
  -4   6  14        4.31        7.25     11.11 o
  -3   6  14       57.44       59.35      7.86 o
  -2   6  14      851.77      828.59     19.59 o
  -1   6  14     1321.23     1413.66     20.90 o
   0   6  14       49.25       55.59     14.26 o
   1   6  14       17.08        4.31     12.87 o
   2   6  14      398.08      324.86     14.44 o
   3   6  14        0.21        4.28     14.52 o
   4   6  14      233.69      227.31     17.81 o
   5   6  14      935.69      939.26     27.06 o
   6   6  14      183.99      186.20     22.77 o
   7   6  14      353.49      323.72     14.00 o
   8   6  14        1.44        5.85     16.72 o
   9   6  14       35.10       21.57     20.60 o
  10   6  14        3.49       -1.17     23.89 o
  11   6  14       65.05       87.30     26.53 o
  12   6  14      181.13      178.32     30.43 o
  13   6  14        3.18       20.36     39.99 o
  14   6  14       32.37       33.48     41.01 o
 -16   7  14       50.54       94.83     34.99 o
 -15   7  14       28.65       63.88     33.00 o
 -14   7  14       17.26       16.07     29.12 o
 -13   7  14       18.83       27.62     28.85 o
 -12   7  14       57.36       50.14     24.62 o
 -11   7  14       93.38       83.12     20.20 o
 -10   7  14        7.53       14.82     19.59 o
  -9   7  14        0.65       -3.91     18.45 o
  -8   7  14      144.08       94.68     19.22 o
  -7   7  14       17.36        4.12     18.13 o
  -6   7  14       31.53       44.84     18.29 o
  -5   7  14       28.28       35.70     16.65 o
  -4   7  14      319.41      304.53     16.04 o
  -3   7  14      231.98      203.45     10.66 o
  -2   7  14      324.96      341.90     16.57 o
  -1   7  14       38.67       37.68     11.95 o
   0   7  14       17.54       17.17     13.95 o
   1   7  14       29.63       42.55     13.78 o
   2   7  14      261.27      242.00     15.26 o
   3   7  14       70.51       71.25     11.94 o
   4   7  14       20.32        4.47     14.30 o
   5   7  14       73.05       67.72     19.05 o
   6   7  14      199.16      187.88     22.58 o
   7   7  14       79.71       84.39     13.57 o
   8   7  14        2.13        7.06     18.94 o
   9   7  14       45.25       33.20     22.49 o
  10   7  14      152.64      148.46     25.50 o
  11   7  14       25.42       60.55     30.53 o
  12   7  14      108.62      106.49     32.25 o
  13   7  14       38.58       58.44     37.55 o
 -15   8  14        0.67       -3.46     35.14 o
 -14   8  14       87.08       78.57     33.53 o
 -13   8  14        0.01      -12.59     30.61 o
 -12   8  14       48.08       74.39     27.31 o
 -11   8  14       62.93       68.68     22.45 o
 -10   8  14        0.86       -4.69     22.66 o
  -9   8  14      403.56      414.89     23.40 o
  -8   8  14       36.65       44.12     19.72 o
  -7   8  14        1.18       11.23     18.64 o
  -6   8  14      144.56      154.13     19.50 o
  -5   8  14       84.57      108.14     17.45 o
  -4   8  14      482.95      529.87     18.31 o
  -3   8  14        5.22        5.15     11.14 o
  -2   8  14      377.38      401.09     18.65 o
  -1   8  14       40.44       18.47     14.83 o
   0   8  14      494.11      510.18     17.86 o
   1   8  14      598.89      593.99     17.91 o
   2   8  14      188.98      173.92     14.38 o
   3   8  14      119.35      132.21     14.03 o
   4   8  14      794.85      887.29     20.89 o
   5   8  14      314.21      317.76     19.68 o
   6   8  14        8.65        9.53     22.56 o
   7   8  14       78.75       82.77     17.89 o
   8   8  14       16.91        9.94     18.63 o
   9   8  14       24.47       28.16     23.13 o
  10   8  14      137.35      148.79     32.66 o
  11   8  14       18.51       34.35     30.77 o
  12   8  14       33.63       38.44     32.81 o
  13   8  14       17.31       33.74     46.81 o
 -15   9  14       19.59       45.75     37.01 o
 -14   9  14        8.45       37.01     32.61 o
 -13   9  14        0.42       23.20     33.31 o
 -12   9  14        0.33       -1.30     27.15 o
 -11   9  14        6.90       26.90     26.25 o
 -10   9  14        7.68        0.02     23.68 o
  -9   9  14        5.02       16.11     22.63 o
  -8   9  14       92.46       84.27     22.97 o
  -7   9  14      137.74      116.34     20.23 o
  -6   9  14       49.34       53.30     18.80 o
  -5   9  14       53.74       45.73     17.53 o
  -4   9  14      187.44      153.49     16.71 o
  -3   9  14      313.41      292.73     15.60 o
  -2   9  14       44.44       57.04     12.11 o
  -1   9  14      599.92      625.21     20.28 o
   0   9  14     1142.95     1277.07     30.07 o
   1   9  14       31.73       45.20     20.28 o
   2   9  14        3.47      -19.00     19.00 o
   3   9  14       24.38       32.73     17.43 o
   4   9  14      393.14      451.12     20.38 o
   5   9  14       21.12       30.30     15.28 o
   6   9  14       17.59       20.12     16.47 o
   7   9  14       27.69       44.20     20.15 o
   8   9  14        9.72       16.62     30.77 o
   9   9  14        2.97      -20.67     30.95 o
  10   9  14       36.86       57.63     38.07 o
  11   9  14        7.42       12.73     42.46 o
  12   9  14        7.00       12.87     42.88 o
 -14  10  14        3.40      -21.41     35.71 o
 -13  10  14        3.30       18.29     32.36 o
 -12  10  14       14.84       21.29     29.31 o
 -11  10  14        0.58       -6.56     28.19 o
 -10  10  14       75.40       85.59     28.04 o
  -9  10  14      273.80      226.10     26.72 o
  -8  10  14        0.47        6.46     23.60 o
  -7  10  14      156.82      126.72     24.96 o
  -6  10  14       87.53       93.02     21.54 o
  -5  10  14      290.58      333.12     24.34 o
  -4  10  14       78.55      103.17     20.66 o
  -3  10  14      636.02      686.61     20.66 o
  -2  10  14        0.10       -1.25     13.21 o
  -1  10  14      143.20      125.41     12.02 o
   0  10  14       32.72       24.01     21.55 o
   1  10  14       51.05       55.50     21.02 o
   2  10  14       34.24       56.13     23.65 o
   3  10  14      203.18      213.05     25.13 o
   4  10  14        0.11       14.59     25.54 o
   5  10  14      256.02      301.45     32.18 o
   6  10  14        0.90       38.49     29.60 o
   7  10  14      359.30      354.56     36.98 o
   8  10  14       21.30       13.46     36.30 o
   9  10  14       67.69      124.16     42.33 o
  10  10  14      136.23      123.29     43.74 o
  11  10  14       29.98       17.42     47.93 o
  12  10  14       15.68       24.69     47.51 o
 -13  11  14       10.22       -1.31     35.62 o
 -12  11  14       18.25       12.17     32.28 o
 -11  11  14       16.71       14.00     30.81 o
 -10  11  14       93.36      110.04     28.56 o
  -9  11  14      159.29      192.58     27.51 o
  -8  11  14        0.91        1.98     26.46 o
  -7  11  14      137.46      145.88     30.96 o
  -6  11  14      325.30      356.67     31.08 o
  -5  11  14       30.60       23.28     29.22 o
  -4  11  14      112.73      176.72     20.62 o
  -3  11  14      209.39      241.86     24.78 o
  -2  11  14      116.95      139.86     20.91 o
  -1  11  14      150.91      138.61     17.49 o
   0  11  14       67.72       60.01     18.56 o
   1  11  14       86.50       88.82     16.78 o
   2  11  14      191.09      167.83     16.05 o
   3  11  14        0.08       -4.30     24.98 o
   4  11  14      159.81      182.43     31.57 o
   5  11  14      128.56      132.66     33.59 o
   6  11  14        4.99       16.92     32.09 o
   7  11  14      189.79      229.03     49.89 o
   8  11  14        0.72       23.15     47.60 o
   9  11  14       77.50       73.37     54.12 o
  10  11  14        0.86       -1.92     47.66 o
  11  11  14        0.27       22.91     50.99 o
 -12  12  14        4.26        9.43     34.72 o
 -11  12  14      122.28      181.95     39.61 o
 -10  12  14        1.11       42.62     29.62 o
  -9  12  14        2.15       14.74     30.47 o
  -8  12  14        0.22        6.42     31.45 o
  -7  12  14       89.18      107.96     31.10 o
  -6  12  14        0.84        8.70     31.25 o
  -5  12  14       49.08       63.72     32.47 o
[truncated: 104,325 more chars]
